# Supplementary material for: Multi-user multi-objective computation offloading for medical image diagnosis
Source: PeerJ Comput Sci. 2023 Mar 8;9:e1239. doi: 10.7717/peerj-cs.1239 (PMC10280585; doi:10.7717/peerj-cs.1239)
Supplement: Supplemental Information 1 [file peerj-cs-09-1239-s001.zip]

Archive with 104 entries (85 files):
- Computation offloading algorithm based on the Best Response Dynamics/
- Computation offloading algorithm based on the Best Response Dynamics/DE_util1.py
- Computation offloading algorithm based on the Best Response Dynamics/comparion_method_plot.py
- Computation offloading algorithm based on the Best Response Dynamics/parameters4.py
- Computation offloading algorithm based on the Best Response Dynamics/LICENSE.md
- Computation offloading algorithm based on the Best Response Dynamics/.DS_Store
- __MACOSX/Computation offloading algorithm based on the Best Response Dynamics/._.DS_Store
- Computation offloading algorithm based on the Best Response Dynamics/requirements.txt
- Computation offloading algorithm based on the Best Response Dynamics/create_plots4.py
- Computation offloading algorithm based on the Best Response Dynamics/unused/
- Computation offloading algorithm based on the Best Response Dynamics/PSO_util.py
- Computation offloading algorithm based on the Best Response Dynamics/saved_runs/
- Computation offloading algorithm based on the Best Response Dynamics/pricing_aware_MEC_offloading4.py
- Computation offloading algorithm based on the Best Response Dynamics/__pycache__/
- Computation offloading algorithm based on the Best Response Dynamics/README.md
- Computation offloading algorithm based on the Best Response Dynamics/plots.py
- Computation offloading algorithm based on the Best Response Dynamics/.gitignore
- Computation offloading algorithm based on the Best Response Dynamics/helper_functions4.py
- Computation offloading algorithm based on the Best Response Dynamics/game_functions4.py
- Computation offloading algorithm based on the Best Response Dynamics/plots/
- Computation offloading algorithm based on the Best Response Dynamics/simulation4.py
- Computation offloading algorithm based on the Best Response Dynamics/.idea/
- Computation offloading algorithm based on the Best Response Dynamics/unused/expected_utility.png
- Computation offloading algorithm based on the Best Response Dynamics/unused/pricing.png
- Computation offloading algorithm based on the Best Response Dynamics/unused/simulation_hetero_an.py
- Computation offloading algorithm based on the Best Response Dynamics/unused/different_c.png
- Computation offloading algorithm based on the Best Response Dynamics/unused/expected_utility_and_pricing.png
- Computation offloading algorithm based on the Best Response Dynamics/unused/PoF_vs_cost.png
- Computation offloading algorithm based on the Best Response Dynamics/unused/simulation_hetero_kn.py
- Computation offloading algorithm based on the Best Response Dynamics/unused/PoF.png
- Computation offloading algorithm based on the Best Response Dynamics/unused/b_converging.png
- Computation offloading algorithm based on the Best Response Dynamics/saved_runs/paraments/
- Computation offloading algorithm based on the Best Response Dynamics/saved_runs/results/
- Computation offloading algorithm based on the Best Response Dynamics/__pycache__/parameters4.cpython-36.pyc
- Computation offloading algorithm based on the Best Response Dynamics/__pycache__/pricing_aware_MEC_offloading4.cpython-36.pyc
- Computation offloading algorithm based on the Best Response Dynamics/__pycache__/game_functions4.cpython-36.pyc
- Computation offloading algorithm based on the Best Response Dynamics/__pycache__/helper_functions4.cpython-36.pyc
- Computation offloading algorithm based on the Best Response Dynamics/__pycache__/pso_util.cpython-36.pyc
- Computation offloading algorithm based on the Best Response Dynamics/__pycache__/plots.cpython-36.pyc
- Computation offloading algorithm based on the Best Response Dynamics/plots/iterations_E_T_E_P.svg
- Computation offloading algorithm based on the Best Response Dynamics/plots/PoF_div_Pof_weight.png
- __MACOSX/Computation offloading algorithm based on the Best Response Dynamics/plots/._PoF_div_Pof_weight.png
- Computation offloading algorithm based on the Best Response Dynamics/plots/PoF_div_Pof_weight.svg
- Computation offloading algorithm based on the Best Response Dynamics/plots/iterations_E_T_E_P.png
- __MACOSX/Computation offloading algorithm based on the Best Response Dynamics/plots/._iterations_E_T_E_P.png
- Computation offloading algorithm based on the Best Response Dynamics/plots/comparion_method1.png
- __MACOSX/Computation offloading algorithm based on the Best Response Dynamics/plots/._comparion_method1.png
- Computation offloading algorithm based on the Best Response Dynamics/plots/comparion_method1.svg
- Computation offloading algorithm based on the Best Response Dynamics/.idea/new3-ΘÜÅμ£║+Φ┤¬σ┐â-Risk_aware_MEC_offloading-master.iml
- Computation offloading algorithm based on the Best Response Dynamics/.idea/encodings.xml
- Computation offloading algorithm based on the Best Response Dynamics/.idea/csv-plugin.xml
- Computation offloading algorithm based on the Best Response Dynamics/.idea/.gitignore
- Computation offloading algorithm based on the Best Response Dynamics/.idea/workspace.xml
- Computation offloading algorithm based on the Best Response Dynamics/.idea/modules.xml
- Computation offloading algorithm based on the Best Response Dynamics/.idea/.name
- Computation offloading algorithm based on the Best Response Dynamics/.idea/misc.xml
- Computation offloading algorithm based on the Best Response Dynamics/.idea/deployment.xml
- Computation offloading algorithm based on the Best Response Dynamics/saved_runs/results/PSO/
- Computation offloading algorithm based on the Best Response Dynamics/saved_runs/results/individual/
- Computation offloading algorithm based on the Best Response Dynamics/saved_runs/results/individual/different c/
- Computation offloading algorithm based on the Best Response Dynamics/saved_runs/results/individual/different/
- Computation offloading algorithm based on the Best Response Dynamics/saved_runs/results/individual/randomhomo_N_25_lambda1_1_lambda2_0.001_lambda3_0.1_gama_0.61_kesi2_0.69_an_0.2_kn_1.2_c_0.5_0.csv
- Computation offloading algorithm based on the Best Response Dynamics/saved_runs/results/individual/.DS_Store
- Computation offloading algorithm based on the Best Response Dynamics/saved_runs/results/individual/different type/
- Computation offloading algorithm based on the Best Response Dynamics/saved_runs/results/individual/different N kn/
- Computation offloading algorithm based on the Best Response Dynamics/saved_runs/results/individual/different N an/
- Computation offloading algorithm based on the Best Response Dynamics/saved_runs/results/individual/different an/
- Computation offloading algorithm based on the Best Response Dynamics/saved_runs/results/individual/different offloading/
- Computation offloading algorithm based on the Best Response Dynamics/saved_runs/results/individual/different N/
- Computation offloading algorithm based on the Best Response Dynamics/saved_runs/results/individual/kn/
- Computation offloading algorithm based on the Best Response Dynamics/saved_runs/results/individual/randomhomo_N_25_lambda1_1_lambda2_0.001_lambda3_0.1_gama_0.61_kesi2_0.69_an_0.2_kn_1.2_c_0.5_0
- Computation offloading algorithm based on the Best Response Dynamics/saved_runs/results/individual/different c/homo_N_25_an_0.2_kn_1.2_c_0.488_0
- Computation offloading algorithm based on the Best Response Dynamics/saved_runs/results/individual/different c/homo_N_25_an_0.2_kn_1.2_c_0.425_0
- Computation offloading algorithm based on the Best Response Dynamics/saved_runs/results/individual/different c/homo_N_25_an_0.2_kn_1.2_c_0.331_0
- Computation offloading algorithm based on the Best Response Dynamics/saved_runs/results/individual/different c/homo_N_25_an_0.2_kn_1.2_c_0.444_0
- Computation offloading algorithm based on the Best Response Dynamics/saved_runs/results/individual/different c/homo_N_25_an_0.2_kn_1.2_c_0.375_0
- Computation offloading algorithm based on the Best Response Dynamics/saved_runs/results/individual/different c/homo_N_25_an_0.2_kn_1.2_c_0.388_0
- Computation offloading algorithm based on the Best Response Dynamics/saved_runs/results/individual/different c/homo_N_25_an_0.2_kn_1.2_c_0.475_0
- Computation offloading algorithm based on the Best Response Dynamics/saved_runs/results/individual/different c/homo_N_25_an_0.2_kn_1.2_c_0.344_0
- Computation offloading algorithm based on the Best Response Dynamics/saved_runs/results/individual/different c/homo_N_25_an_0.2_kn_1.2_c_0.431_0
- Computation offloading algorithm based on the Best Response Dynamics/saved_runs/results/individual/different c/homo_N_25_an_0.2_kn_1.2_c_0.325_0
- Computation offloading algorithm based on the Best Response Dynamics/saved_runs/results/individual/different c/homo_N_25_an_0.2_kn_1.2_c_0.5_0
- Computation offloading algorithm based on the Best Response Dynamics/saved_runs/results/individual/different c/homo_N_25_an_0.2_kn_1.2_c_0.481_0
- Computation offloading algorithm based on the Best Response Dynamics/saved_runs/results/individual/different c/homo_N_25_an_0.2_kn_1.2_c_0.319_0
- Computation offloading algorithm based on the Best Response Dynamics/saved_runs/results/individual/different c/homo_N_25_an_0.2_kn_1.2_c_0.462_0
- Computation offloading algorithm based on the Best Response Dynamics/saved_runs/results/individual/different c/homo_N_25_an_0.2_kn_1.2_c_0.338_0
- Computation offloading algorithm based on the Best Response Dynamics/saved_runs/results/individual/different c/homo_N_25_an_0.2_kn_1.2_c_0.381_0
- Computation offloading algorithm based on the Best Response Dynamics/saved_runs/results/individual/different c/homo_N_25_an_0.2_kn_1.2_c_0.419_0
- Computation offloading algorithm based on the Best Response Dynamics/saved_runs/results/individual/different c/homo_N_25_an_0.2_kn_1.2_c_0.438_0
- Computation offloading algorithm based on the Best Response Dynamics/saved_runs/results/individual/different c/homo_N_25_an_0.2_kn_1.2_c_0.45_0
- Computation offloading algorithm based on the Best Response Dynamics/saved_runs/results/individual/different c/homo_N_25_an_0.2_kn_1.2_c_0.362_0
- Computation offloading algorithm based on the Best Response Dynamics/saved_runs/results/individual/different c/homo_N_25_an_0.2_kn_1.2_c_0.4_0
- Computation offloading algorithm based on the Best Response Dynamics/saved_runs/results/individual/different c/homo_N_25_an_0.2_kn_1.2_c_0.356_0
- Computation offloading algorithm based on the Best Response Dynamics/saved_runs/results/individual/different c/homo_N_25_an_0.2_kn_1.2_c_0.35_0
- Computation offloading algorithm based on the Best Response Dynamics/saved_runs/results/individual/different c/homo_N_25_an_0.2_kn_1.2_c_0.406_0
- Computation offloading algorithm based on the Best Response Dynamics/saved_runs/results/individual/different c/homo_N_25_an_0.2_kn_1.2_c_0.312_0
- Computation offloading algorithm based on the Best Response Dynamics/saved_runs/results/individual/different c/homo_N_25_an_0.2_kn_1.2_c_0.394_0
- Computation offloading algorithm based on the Best Response Dynamics/saved_runs/results/individual/different c/homo_N_25_an_0.2_kn_1.2_c_0.469_0
- Computation offloading algorithm based on the Best Response Dynamics/saved_runs/results/individual/different c/homo_N_25_an_0.2_kn_1.2_c_0.494_0
- Computation offloading algorithm based on the Best Response Dynamics/saved_runs/results/individual/different c/homo_N_25_an_0.2_kn_1.2_c_0.412_0
- Computation offloading algorithm based on the Best Response Dynamics/saved_runs/results/individual/different c/homo_N_25_an_0.2_kn_1.2_c_0.306_0
- Computation offloading algorithm based on the Best Response Dynamics/saved_runs/results/individual/different c/homo_N_25_an_0.2_kn_1.2_c_0.456_0
- Computation offloading algorithm based on the Best Response Dynamics/saved_runs/results/individual/different c/homo_N_25_an_0.2_kn_1.2_c_0.369_0
- Computation offloading algorithm based on the Best Response Dynamics/saved_runs/results/individual/different c/homo_N_25_an_0.2_kn_1.2_c_0.3_0
