# Supplementary material for: Multi-user multi-objective computation offloading for medical image diagnosis
Source: PeerJ Comput Sci. 2023 Mar 8;9:e1239. doi: 10.7717/peerj-cs.1239 (PMC10280585; doi:10.7717/peerj-cs.1239)
Supplement: Supplemental Information 1 [file peerj-cs-09-1239-s001.zip › Computation offloading algorithm based on the Best Response Dynamics/DE_util1.py]

import numpy as np
import random
import matplotlib.pyplot as plt
import sys

class Population:
    def __init__(self, min_range, max_range, dim, factor, rounds, size, object_func,cpar, CR=0.75):
        self.min_range = min_range
        self.max_range = max_range
        self.dimension = dim
        self.factor = factor
        self.rounds = rounds
        self.size = size
        self.cur_round = 1
        self.CR = CR
        self.get_object_function_value = object_func
        self.means_all_round_array = None
        self.cpar = cpar

        self.individuality = [np.array([random.uniform(self.min_range, self.max_range) for s in range(self.dimension)])
                              for tmp in range(size)]
        self.object_function_values = [self.get_object_function_value(x,self.dimension, self.cpar) for x in self.individuality]
        self.mutant = None

    def mutate(self):
        self.mutant = []
        for i in range(self.size):
            r0, r1, r2 = 0, 0, 0
            while r0 == r1 or r1 == r2 or r0 == r2 or r0 == i:
                r0 = random.randint(0, self.size - 1)
                r1 = random.randint(0, self.size - 1)
                r2 = random.randint(0, self.size - 1)
            tmp = self.individuality[r0] + (self.individuality[r1] - self.individuality[r2]) * self.factor
            for t in range(self.dimension):
                if tmp[t] > self.max_range or tmp[t] < self.min_range:
                    tmp[t] = random.uniform(self.min_range, self.max_range)
            self.mutant.append(tmp)

    def crossover_and_select(self):
        for i in range(self.size):
            Jrand = random.randint(0, self.dimension)
            for j in range(self.dimension):
                if random.random() > self.CR and j != Jrand:
                    self.mutant[i][j] = self.individuality[i][j]
                tmp = self.get_object_function_value(self.mutant[i],self.dimension, self.cpar)
                if tmp < self.object_function_values[i]:
                    self.individuality[i] = self.mutant[i]
                    self.object_function_values[i] = tmp

    def print_best(self):
        m = min(self.object_function_values)
        i = self.object_function_values.index(m)
        mean = cal_mean(self.individuality[i], self.dimension, self.cpar)
        return mean

    def evolution(self):
        means_all_round_array = []
        means_all_round_final = None
        while self.cur_round < self.rounds+1:
            self.mutate()
            self.crossover_and_select()
            mean = self.print_best()
            means_all_round_final = mean
            means_all_round_array.append(mean)
            self.cur_round = self.cur_round + 1
        self.means_all_round_array = means_all_round_array
        return means_all_round_final

    def show_result(self):
        plt.plot(range(self.rounds), self.means_all_round_array, '-b')
        plt.title('converage of process in de')
        plt.xlabel('iter')
        plt.ylabel('fitness')
        plt.show()

def fitness(x, N, cpar):
    """
    个体适应值计算
    """

    return utility_function(x, N, cpar)


def PoFWeight(is_surv, p, gama, kesi2):
    a = gama if is_surv else kesi2

    return (p ** a) / (((p ** a) + ((1 - p) ** a)) ** (1 / a))

def utility_function(x, N, cpar):
    a = np.zeros(N)
    bn = 10 * 1e6 * np.ones(N)
    o = 1000
    dn = bn * o
    fmn = 6e10 * np.ones(N)
    gmn = 4e-8 * np.ones(N)
    fln = 6e7 * np.ones(N)
    gln = 4e-9 * np.ones(N)
    an = 0.2 * np.ones(N)
    kn = 1.2 * np.ones(N)
    lambda1 = 0.800
    lambda2 = 0.001
    lambda3 = 0.199
    gama = 0.61
    kesi2 = 0.69
    fixed_transm_rate = 1 * 1e9
    fixed_transm_power = 0.1
    bpar = 0
    kexi = 5
    e_l = dn * gln
    t_l = dn / fln
    ttt_m = bn / fixed_transm_rate
    ete_m = fixed_transm_power * bn / fixed_transm_rate
    tct_m = dn / fmn
    ece_m = dn * gmn

    e_m = ete_m + ece_m
    t_m = ttt_m + tct_m

    A = ((t_l - t_m) * lambda1 + (e_l - e_m) * lambda2) / (lambda3 * tct_m)
    PM_c = cpar * A

    result = []
    for i in range(N):

        b_replaced = np.copy(x)
        b_replaced[i] = x[i]
        u = b_replaced / bn
        e_l = dn[i] * gln[i]
        t_l = dn[i] / fln[i]

        ttt_m = bn[i] / fixed_transm_rate
        ete_m = fixed_transm_power * bn[i] / fixed_transm_rate
        tct_m = dn[i] / fmn[i]
        ece_m = dn[i] * gmn[i]
        cpro_m = tct_m * PM_c

        e_m = ete_m + ece_m
        t_m = ttt_m + tct_m

        t_po = np.maximum(u[i] * t_m, (1 - u[i]) * t_l)
        e_po = u[i] * e_m + (1 - u[i]) * e_l
        c_po = u[i] * cpro_m[i]
        A = ((t_l - t_m) * lambda1 + (e_l - e_m) * lambda2) / (lambda3 * tct_m)

        dt = -1 + 2 / (1 + np.exp(-2.0e-11 * np.sum(dn * b_replaced / bn)))
        Pr = dt ** 2

        reference_point = kexi * np.log(1 + bn[i]) * lambda3
        P_s = ((t_l - t_po) * lambda1 + (e_l - e_po) * lambda2 + (
                kexi * np.log(1 + bn[i]) - c_po) * lambda3) - reference_point


        P_surv = np.float(P_s) ** np.float(an[i])
        P_f = reference_point - ((e_l - e_po) * lambda2 + ((1 - u[i]) * kexi * np.log(1 + bn[i]) - c_po) * lambda3)
        P_fail = -kn[i] * (P_f ** an[i])

        expected_utility = P_surv * PoFWeight(True, 1 - Pr, gama, kesi2) + P_fail * PoFWeight(False, Pr, gama, kesi2)
        a[i] = A
        result.append(expected_utility)
    # print('result',result)
    var = np.var(result)
    mean = np.mean(result)
    # print('mean; ',mean)
    return var

def cal_mean(x, N, cpar):
    a = np.zeros(N)
    bn = 10 * 1e6 * np.ones(N)
    o = 1000
    dn = bn * o
    fmn = 6e10 * np.ones(N)
    gmn = 4e-8 * np.ones(N)
    fln = 6e7 * np.ones(N)
    gln = 4e-9 * np.ones(N)
    an = 0.2 * np.ones(N)
    kn = 1.2 * np.ones(N)
    lambda1 = 0.800
    lambda2 = 0.001
    lambda3 = 0.199
    gama = 0.61
    kesi2 = 0.69
    fixed_transm_rate = 1 * 1e9
    fixed_transm_power = 0.1
    bpar = 0
    kexi = 5

    e_l = dn * gln
    t_l = dn / fln
    ttt_m = bn / fixed_transm_rate
    ete_m = fixed_transm_power * bn / fixed_transm_rate
    tct_m = dn / fmn
    ece_m = dn * gmn

    e_m = ete_m + ece_m

    t_m = ttt_m + tct_m
    A = ((t_l - t_m) * lambda1 + (e_l - e_m) * lambda2) / (lambda3 * tct_m)

    PM_c = cpar * A

    result = []
    for i in range(N):

        b_replaced = np.copy(x)
        b_replaced[i] = x[i]
        u = b_replaced / bn

        e_l = dn[i] * gln[i]
        t_l = dn[i] / fln[i]
        ttt_m = bn[i] / fixed_transm_rate
        ete_m = fixed_transm_power * bn[i] / fixed_transm_rate
        tct_m = dn[i] / fmn[i]
        ece_m = dn[i] * gmn[i]
        cpro_m = tct_m * PM_c

        e_m = ete_m + ece_m
        t_m = ttt_m + tct_m

        t_po = np.maximum(u[i] * t_m, (1 - u[i]) * t_l)
        e_po = u[i] * e_m + (1 - u[i]) * e_l
        c_po = u[i] * cpro_m[i]  # 修改过

        A = ((t_l - t_m) * lambda1 + (e_l - e_m) * lambda2) / (lambda3 * tct_m)

        dt = -1 + 2 / (1 + np.exp(-2.0e-11 * np.sum(dn * b_replaced / bn)))
        Pr = dt ** 2

        reference_point = kexi * np.log(1 + bn[i]) * lambda3
        P_s = ((t_l - t_po) * lambda1 + (e_l - e_po) * lambda2 + (
                kexi * np.log(1 + bn[i]) - c_po) * lambda3) - reference_point
        P_surv = np.float(P_s) ** np.float(an[i])

        P_f = reference_point - ((e_l - e_po) * lambda2 + ((1 - u[i]) * kexi * np.log(1 + bn[i]) - c_po) * lambda3)
        P_fail = -kn[i] * (P_f ** an[i])

        expected_utility = P_surv * PoFWeight(True, 1 - Pr, gama, kesi2) + P_fail * PoFWeight(False, Pr, gama, kesi2)
        a[i] = A
        result.append(expected_utility)
    # print('result',result)
    mean = np.mean(result)
    return mean

def text_create(result_save_path,name):

    full_path = result_save_path + name + '.txt'  # 也可以创建一个.doc的word文档
    file = open(full_path, 'w')

if __name__ == "__main__":
    # result_save_path = "E:/Computation offloading algorithm based on the Best Response Dynamics/saved_runs/results/DE"
     ########1. different_N_vs_averageUtility############################
    # filename = 'different_N1_vs_averageUtility'
    # text_create(result_save_path, filename)
    # output = sys.stdout
    # outputfile = open(result_save_path + filename + '.txt', 'w')
    # sys.stdout = outputfile

    # for i in range(20):
    #     print("i=", i)
    #     # Ns = [1, 2, 5, 15, 25,
    #     #       35, 45, 55, 65, 75,
    #     #       85, 100]
    #     Ns = [15]
    #     cpar = 0.5
    #     final_result = []
    #     for N in Ns:
    #         print("---N=", N)
    #         bn = 10 * 1e6 * np.ones(N)
    #         p = Population(min_range=0, max_range=bn[0], dim=N, factor=0.8, rounds=100,
    #                size=50, object_func=fitness,cpar=cpar)
    #         means_all_round_final = p.evolution()
    #         p.show_result()
    #         final_result.append(means_all_round_final)
    #     # print("time"+str(i)+"final_result:"+str(final_result))
    #     print("time" + str(i) + "final_result:", final_result, file=outputfile)
    # outputfile.close()


    ########2. different_ω_vs_averageUtility############################
    filename = 'DEdifferent_ω_vs_averageUtility'
    text_create(result_save_path, filename)
    output = sys.stdout
    outputfile = open(result_save_path + filename + '.txt', 'w')
    sys.stdout = outputfile

    for i in range(10):
        N = 25
        cpars = np.linspace(0.001, 0.9, 20)
        # cpars = [0.001, 0.04831579, 0.09563158, 0.14294737,
        #  0.23757895]
        final_result =[]
        # print("---i=",i)
        for cpar in cpars:
            bn = 10 * 1e6 * np.ones(N)
            # print('bn: ',bn)
            p = Population(min_range=0, max_range=bn[0], dim=N, factor=0.8, rounds=100,
                           size=50, object_func=fitness, cpar=cpar)
            # print("---N=",N)
            means_all_round_final = p.evolution()
            p.show_result()
            final_result.append(means_all_round_final)
        # print("time"+str(i)+"final_result:"+str(final_result))
        print("time"+str(i)+"final_result:",final_result, file=outputfile)
    outputfile.close()
