# Supplementary material for: Multi-user multi-objective computation offloading for medical image diagnosis
Source: PeerJ Comput Sci. 2023 Mar 8;9:e1239. doi: 10.7717/peerj-cs.1239 (PMC10280585; doi:10.7717/peerj-cs.1239)
Supplement: Supplemental Information 1 [file peerj-cs-09-1239-s001.zip › Computation offloading algorithm based on the Best Response Dynamics/parameters4.py]

'''
Parameters of the simulation

'''


import numpy as np
import dill

def set_parameters(case, N):
    '''
    Sets the parameters used in the simulation
    Parameters
    ----------

    case: dictionary
        Dictionary containing infromation about whether the user homogeneous or heterogeneous
    N: int
        Number of users

    Returns
    ----------

    bn: 1-D array
        Amount of data a user has
    dn: 1-D array
        Cycles each user's job needs
    fn: 1-D array
        Computational capability of the user
    gn: 1-D array
        Coefficient denoting the consumed energy per cycle locally
    tn: 1-D array
        Time to process the data locally by each user
    en: 1-D array
        Energy to process the data locally by each user
    e1: float
        Error for user offloading convergence
    an: 1-D array
        Parameter of prospect theory utility
    kn: 1-D array
        Weighting factor that captures sensitivity of players toward losses as compared to gains
    cpar: float
        The parameter used to set the cost for users
    bpar: float
        The parameter used to set the initial offloading of users
    c: 1-D array
        Each column repesents the pricing factor for each user
    fixed_transm_rate : float
        The transmission rate for offloading 1 bit per second [fixed]
    fixed_transm_power : float
        The transmission power used for the transmission [fixed]
    '''


    SAVE_FIGS = True

    ONE_FIGURE = False

    GENERATE_FIGURES = True

    GENERATE_CONVERGING_FIGURES = True

    LOAD_SAVED_PARAMETERS = False

    SAVE_PARAMETERS = False

    SAVE_RESULTS = True

    CONSTANT_OFFLOADING = False

    e1 = 10000

    if case["users"] == "homo":

        bn = 10*1e6 * np.ones(N) + np.random.uniform(-1, 1, size=N) * 1e6
        o = 1000
        dn = bn * o
        fmn = 6e10 * np.ones(N)
        gmn = 4e-8 * np.ones(N)
        fln = 6e7 * np.ones(N)+ np.random.uniform(-1, 1, size=N) * 1e7
        gln = 4e-9 * np.ones(N)+ np.random.uniform(-1, 1, size=N) * 1e-9
        an = 0.2 * np.ones(N)
        kn = 1.2 * np.ones(N)
    elif case["users"] == "hetero":
        bn = 10 * 1e6 * np.ones(N) + np.random.uniform(-1, 1, size=N) * 1e6
        o = 1000
        dn = bn * o
        fmn = 6e8 * np.ones(N)
        gmn = 4e-9 * np.ones(N)
        fln = 6e7 * np.ones(N)+ np.random.uniform(-1, 1, size=N) * 1e9
        gln = 4e-8 * np.ones(N)+ np.random.uniform(-1, 1, size=N) * 1e-9
        an = 0.2 * np.ones(N)
        kn = 1.2 * np.ones(N)

    else:
        exit()

    lambda1 = 0.800
    lambda2 = 0.001
    lambda3 = 0.199
    gama = 0.61
    kesi2 = 0.69
    fixed_transm_rate = 1*1e9
    fixed_transm_power = 0.1
    bpar = 0
    kexi = 5
    cpar = 0.5

    e_l = dn * gln
    t_l = dn / fln
    ttt_m = bn / fixed_transm_rate
    ete_m = fixed_transm_power * bn / fixed_transm_rate
    tct_m = dn / fmn
    ece_m = dn * gmn
    e_m = ete_m + ece_m
    t_m = ttt_m + tct_m
    A = ((t_l - t_m) * lambda1 + (e_l - e_m) * lambda2) / (lambda3 * tct_m)

    PM_c = cpar * A


    return locals()


def load_parameters():
    '''
    Loads the parameters from a file

    Returns
    ----------

    params: dictionary
        Dictionary with the paramters of the simulation
    '''
    print("Loading parameters")
    infile = "saved_runs/parameters/" + "parameters"

    with open(infile, 'rb') as in_strm:
        params = dill.load(in_strm)

    return params


def save_parameters(params):
    '''
    Saves the parameters in a file

    Parameters
    ----------

    params: dictionary
        Dictionary with the paramters of the simulation
    '''
    outfile = "saved_runs/parameters/" + "parameters"

    with open(outfile, 'wb') as fp:
        dill.dump(params, fp)
