# Supplementary material for: Multi-user multi-objective computation offloading for medical image diagnosis
Source: PeerJ Comput Sci. 2023 Mar 8;9:e1239. doi: 10.7717/peerj-cs.1239 (PMC10280585; doi:10.7717/peerj-cs.1239)
Supplement: Supplemental Information 1 [file peerj-cs-09-1239-s001.zip › Computation offloading algorithm based on the Best Response Dynamics/requirements.txt]

backcall==0.1.0
cycler==0.10.0
decorator==4.4.0
dill==0.3.0
ipython==7.6.1
ipython-genutils==0.2.0
jedi==0.14.1
kiwisolver==1.1.0
matplotlib==3.0.3
numpy==1.16.4
parso==0.5.1
pexpect==4.7.0
pickleshare==0.7.5
prompt-toolkit==2.0.9
ptyprocess==0.6.0
Pygments==2.4.2
pyparsing==2.4.7
python-dateutil==2.8.0
scipy==1.4.1
six==1.12.0
traitlets==4.3.2
wcwidth==0.1.7
