# Supplementary material for: Multi-user multi-objective computation offloading for medical image diagnosis
Source: PeerJ Comput Sci. 2023 Mar 8;9:e1239. doi: 10.7717/peerj-cs.1239 (PMC10280585; doi:10.7717/peerj-cs.1239)
Supplement: Supplemental Information 1 [file peerj-cs-09-1239-s001.zip › Computation offloading algorithm based on the Best Response Dynamics/create_plots4.py]

import dill
import numpy as np
import pprint
import math

from plots import *
from cycler import cycler
from mpl_toolkits.axes_grid1 import host_subplot
import mpl_toolkits.axisartist as AA

def plot_b_constant_all(b_constant_all, params):

    result = b_constant_all

    result = np.transpose(result)

    suptitle = "Expected utility when everybody is offloading a constant amount of data"

    if params["ONE_FIGURE"] == False:
        fig, ax = setup_plots(suptitle)

    for index, row in enumerate(result):
        # # display only some of the users on the plot
        # if index%11 == 0:
        #     line = plt.plot(row, lw=4)
        line = plt.plot(row, lw=1)

    plt.xlabel('Amount of data * 10^6', fontweight='normal')
    plt.ylabel('Expected utility', fontweight='normal')

    path_name = "b_till_convergence"

    plt.savefig("plots/" + path_name + ".png")

def plot_different_c_converging(expected_utility_converging, b_converging, pricing_converging, params):

    suptitle = "Average expected utility, b and pricing"

    if params["ONE_FIGURE"] == False:
        fig, ax1 = setup_plots(suptitle)

    ax1.set_xlabel('iterations', fontweight='normal')
    ax1.set_ylabel('expected utility', fontweight='normal')

    ax2 = ax1.twinx() # instantiate a second axes that shares the same x-axis
    ax3 = ax1.twinx() # instantiate a third axes that shares the same x-axis

    ax2.set_ylabel('b', fontweight='normal')
    ax3.set_ylabel('pricing', fontweight='normal')

    ax1.set_prop_cycle(cycler('color', ['b','g','r']))
    ax2.set_prop_cycle(cycler('color', ['b','g','r']))
    ax3.set_prop_cycle(cycler('color', ['b','g','r']))

    for i in range(len(expected_utility_converging)):
        result1 = expected_utility_converging[i]
        result2 = b_converging[i]
        result3 = pricing_converging[i]

        result1 = np.transpose(result1)
        result2 = np.transpose(result2)
        result3 = np.transpose(result3)

        expected_utility_converging[i] = np.mean(result1, axis=0)
        line = ax1.plot(expected_utility_converging[i], '-', lw=4)

        b_converging[i] = np.mean(result2, axis=0)
        line = ax2.plot(b_converging[i], '--', lw=4)

        pricing_converging[i] = np.mean(result3, axis=0)
        line = ax3.plot(pricing_converging[i], ':', lw=4)
    path_name = "different_c_converging"

    plt.savefig("plots/" + path_name + ".png")

def plot_different_c_b_converging(b_converging, params):

    suptitle = "b converging for different c"

    if params["ONE_FIGURE"] == False:
        fig, ax1 = setup_plots(suptitle)

    ax1.set_xlabel('iterations', fontweight='normal')
    ax1.set_ylabel('offloading data', fontweight='normal')

    ax1.set_prop_cycle(cycler('color', ['b','g','r']))
    line = []
    for i in range(len(b_converging)):
        result1 = b_converging[i]
        # 矩阵的转置操作
        result1 = np.transpose(result1)

        b_converging[i] = np.mean(result1, axis=0)
        line.append(ax1.plot(b_converging[i], '--', lw=1))

    ax1.ticklabel_format(style='sci', axis='y', scilimits=(6, 6), useMathText=True)


    path_name = "different_c_b_converging"

    plt.savefig("plots/" + path_name + ".png")

def plot_different_kn(kns, expected_utility, b, PoF, params):
    colors = ['mediumpurple', 'hotpink']
    line_types = ['*', '-.']

    plt.rc('font', family='serif')
    plt.rc('font', size=28)
    plt.rc('xtick', labelsize='x-small')
    plt.rc('ytick', labelsize='x-small')


    plt.figure(figsize=(16, 4.8))
    grid = plt.GridSpec(1, 2, wspace=0.3, hspace=0.3)

    axes1 = plt.subplot(grid[0, 0])

    bwith = 2
    ax = plt.gca()
    ax.spines['bottom'].set_linewidth(bwith)
    ax.spines['left'].set_linewidth(bwith)
    ax.spines['top'].set_linewidth(bwith)
    ax.spines['right'].set_linewidth(bwith)
    axes1.set_title('(a)', y=-0.35, fontsize='small')
    axes1.set_xlabel('k_${pd_i}$')
    axes1.set_ylabel('Average Offloaded Data')
    axes1.ticklabel_format(style='sci', axis='y', scilimits=(0, 0), useMathText=True)
    result2 = b
    result2 = np.transpose(result2)
    b = np.mean(result2, axis=0)
    line1, = axes1.plot(kns, b, line_types[0], lw=4, markersize=10, label="offloading data", color=colors[0])


    axes2 = plt.subplot(grid[0, 1])
    ax = plt.gca()
    ax.spines['bottom'].set_linewidth(bwith)
    ax.spines['left'].set_linewidth(bwith)
    ax.spines['top'].set_linewidth(bwith)
    ax.spines['right'].set_linewidth(bwith)
    axes2.set_title('(b)', y=-0.35, fontsize='small')
    axes2.set_xlabel('k_${pd_i}$')
    axes2.set_ylabel('Pr')

    result3 = PoF
    result3 = np.transpose(result3)
    line2, = axes2.plot(kns, PoF, line_types[1], lw=4, label="PoF", color=colors[1])

    path_name = "different_kn1"
    plt.savefig("plots/" + path_name + ".svg", bbox_inches='tight', dpi=600, pad_inches=0.1)

def plot_different_an(ans, expected_utility, b, PoF, params):
    colors = ['mediumpurple', 'hotpink']
    line_types = ['*', '-.']

    plt.rc('font', family='serif')
    plt.rc('font', size=28)
    plt.rc('xtick', labelsize='x-small')
    plt.rc('ytick', labelsize='x-small')
    plt.figure(figsize=(16, 4.8))
    grid = plt.GridSpec(1, 2, wspace=0.3, hspace=0.3)
    axes1 = plt.subplot(grid[0, 0])

    bwith = 2
    ax = plt.gca()
    ax.spines['bottom'].set_linewidth(bwith)
    ax.spines['left'].set_linewidth(bwith)
    ax.spines['top'].set_linewidth(bwith)
    ax.spines['right'].set_linewidth(bwith)
    axes1.set_title('(a)', y=-0.35, fontsize='small')
    axes1.set_xlabel('$\\alpha _{p{d_i}}}$')
    axes1.set_ylabel('Average Offloaded Data')
    axes1.ticklabel_format(style='sci', axis='y', scilimits=(0, 0), useMathText=True)
    result2 = b
    result2 = np.transpose(result2)
    b = np.mean(result2, axis=0)
    line1, = axes1.plot(ans, b, line_types[0], lw=4, markersize=10, label="offloading data", color=colors[0])


    axes2 = plt.subplot(grid[0, 1])
    ax = plt.gca()
    ax.spines['bottom'].set_linewidth(bwith)
    ax.spines['left'].set_linewidth(bwith)
    ax.spines['top'].set_linewidth(bwith)
    ax.spines['right'].set_linewidth(bwith)
    axes2.set_title('(b)', y=-0.35, fontsize='small')
    axes2.set_xlabel('$\\alpha _{p{d_i}}}$')
    axes2.set_ylabel('Pr')
    # axes2.ticklabel_format(style='sci', axis='y', scilimits=(0, 0), useMathText=True)
    result3 = PoF
    result3 = np.transpose(result3)
    line2, = axes2.plot(ans, PoF, line_types[1], lw=4, label="PoF", color=colors[1])

    path_name = "different_an1"
    plt.savefig("plots/" + path_name + ".svg", bbox_inches='tight', dpi=600, pad_inches=0.1)

def plot_different_gama(gamas, expected_utility, b, PoF, params):
    colors = ['mediumpurple', 'hotpink']
    line_types = ['*', '-.']

    plt.rc('font', family='serif')
    plt.rc('font', size=28)
    plt.rc('xtick', labelsize='x-small')
    plt.rc('ytick', labelsize='x-small')


    plt.figure(figsize=(16, 4.8))
    grid = plt.GridSpec(1, 2, wspace=0.3, hspace=0.3)

    axes1 = plt.subplot(grid[0, 0])

    bwith = 2
    ax = plt.gca()
    ax.spines['bottom'].set_linewidth(bwith)
    ax.spines['left'].set_linewidth(bwith)
    ax.spines['top'].set_linewidth(bwith)
    ax.spines['right'].set_linewidth(bwith)
    axes1.set_title('(a)', y=-0.35, fontsize='small')
    axes1.set_xlabel('γ')
    axes1.set_ylabel('Average Offloaded Data')
    axes1.ticklabel_format(style='sci', axis='y', scilimits=(0, 0), useMathText=True)
    result2 = b
    result2 = np.transpose(result2)
    b = np.mean(result2, axis=0)
    line1, = axes1.plot(gamas, b, line_types[0], lw=4, markersize=10, label="offloading data", color=colors[0])


    axes2 = plt.subplot(grid[0, 1])
    ax = plt.gca()
    ax.spines['bottom'].set_linewidth(bwith)
    ax.spines['left'].set_linewidth(bwith)
    ax.spines['top'].set_linewidth(bwith)
    ax.spines['right'].set_linewidth(bwith)
    axes2.set_title('(b)', y=-0.35, fontsize='small')
    axes2.set_xlabel('γ')
    axes2.set_ylabel('Pr')
    # axes2.ticklabel_format(style='sci', axis='y', scilimits=(0, 0), useMathText=True)
    result3 = PoF
    result3 = np.transpose(result3)
    line2, = axes2.plot(gamas, PoF, line_types[1], lw=4, label="PoF", color=colors[1])

    path_name = "different_gama1"
    plt.savefig("plots/" + path_name + ".svg", bbox_inches='tight', dpi=600, pad_inches=0.1)

def plot_different_kesi2(kesi2s, expected_utility, b, PoF, params):
    colors = ['mediumpurple', 'hotpink']
    line_types = ['*', '-.']

    plt.rc('font', family='serif')
    plt.rc('font', size=28)
    plt.rc('xtick', labelsize='x-small')
    plt.rc('ytick', labelsize='x-small')

    plt.figure(figsize=(16, 4.8))
    grid = plt.GridSpec(1, 2, wspace=0.3, hspace=0.3)

    axes1 = plt.subplot(grid[0, 0])

    bwith = 2
    ax = plt.gca()
    ax.spines['bottom'].set_linewidth(bwith)
    ax.spines['left'].set_linewidth(bwith)
    ax.spines['top'].set_linewidth(bwith)
    ax.spines['right'].set_linewidth(bwith)
    axes1.set_title('(a)', y=-0.35, fontsize='small')
    axes1.set_xlabel('δ')
    axes1.set_ylabel('Average Offloaded Data')
    axes1.ticklabel_format(style='sci', axis='y', scilimits=(0, 0), useMathText=True)
    result2 = b
    result2 = np.transpose(result2)
    b = np.mean(result2, axis=0)
    line1, = axes1.plot(kesi2s, b, line_types[0], lw=4, markersize=10, label="offloading data", color=colors[0])


    axes2 = plt.subplot(grid[0, 1])
    ax = plt.gca()
    ax.spines['bottom'].set_linewidth(bwith)
    ax.spines['left'].set_linewidth(bwith)
    ax.spines['top'].set_linewidth(bwith)
    ax.spines['right'].set_linewidth(bwith)
    axes2.set_title('(b)', y=-0.35, fontsize='small')
    axes2.set_xlabel('δ')
    axes2.set_ylabel('Pr')
    # axes2.ticklabel_format(style='sci', axis='y', scilimits=(0, 0), useMathText=True)
    result3 = PoF
    result3 = np.transpose(result3)
    line2, = axes2.plot(kesi2s, PoF, line_types[1], lw=4, label="PoF", color=colors[1])

    path_name = "different_kesi2s1"
    plt.savefig("plots/" + path_name + ".svg", bbox_inches='tight', dpi=600, pad_inches=0.1)

def plot_different_c_subfigure32(cs, expected_utility, b, pricing, times, energy,PoFweight,PoF, params):


    colors = ['gold', 'mediumpurple', 'mediumseagreen', 'cornflowerblue', 'orange', 'hotpink']
    line_types = ['-', '*', 'o', 'p', 'D', '-.']

    plt.rc('font', family='serif')
    plt.rc('font', size=28)
    plt.rc('xtick', labelsize='x-small')
    plt.rc('ytick', labelsize='x-small')
    plt.ticklabel_format(style='sci', axis='y', scilimits=(0,0))
    plt.figure(figsize=(16,12))

    host1 = host_subplot(111, axes_class=AA.Axes)


    par1 = host1.twinx()  # instantiate a 2 axes that shares the same x-axis

    par1.axis["right"].toggle(all=True)

    par1.ticklabel_format(style='sci', axis='y', scilimits=(0, 0), useMathText=True)

    host1.set_xlabel('Pricing Factor')
    host1.set_ylabel('PoF')
    par1.set_ylabel('PoFweight')

    result6 = PoF
    result7 = PoFweight
    result6 = np.transpose(result6)
    result7 = np.transpose(result7)
    # PoF = np.mean(result6, axis=0)
    line1, = host1.plot(cs, result6, line_types[0], lw=4, label="PoF", color=colors[0])

    line2, = par1.plot(cs, result7, line_types[1], lw=4, markersize=10, label="PoFweight", color=colors[1])

    host1.legend(loc=1, prop={'size': 18})

    path_name = "different_c2"
    plt.savefig("plots/" + path_name + ".svg")


    plt.figure(figsize=(16, 18))
    grid = plt.GridSpec(3, 2, wspace=0.3, hspace=0.4)

    axes1 = plt.subplot(grid[0, 0])

    bwith = 2
    ax = plt.gca()
    ax.spines['bottom'].set_linewidth(bwith)
    ax.spines['left'].set_linewidth(bwith)
    ax.spines['top'].set_linewidth(bwith)
    ax.spines['right'].set_linewidth(bwith)

    axes1.set_title('(a)', y=-0.35, fontsize='small')
    axes1.set_xlabel('ω')
    axes1.set_ylabel('Average Utility')
    axes1.ticklabel_format(style='sci', axis='y', scilimits=(0, 0), useMathText=True)
    result1 = expected_utility
    result1 = np.transpose(result1)
    expected_utility = np.mean(result1, axis=0)
    print(np.max(expected_utility))
    print(np.where(expected_utility==np.max(expected_utility)))
    # print(cs[np.where(expected_utility==np.max(expected_utility))])
    line1, = axes1.plot(cs, expected_utility, line_types[0], lw=4, label="expected utility", color=colors[0])


    axes2 = plt.subplot(grid[0, 1])
    ax = plt.gca()
    ax.spines['bottom'].set_linewidth(bwith)
    ax.spines['left'].set_linewidth(bwith)
    ax.spines['top'].set_linewidth(bwith)
    ax.spines['right'].set_linewidth(bwith)
    axes2.set_title('(b)', y=-0.35, fontsize='small')
    axes2.set_xlabel('ω')
    axes2.set_ylabel('Average Offloaded Data')
    axes2.ticklabel_format(style='sci', axis='y', scilimits=(0, 0), useMathText=True)
    result2 = b
    result2 = np.transpose(result2)
    b = np.mean(result2, axis=0)

    print(b[np.where(expected_utility==np.max(expected_utility))])
    line2, = axes2.plot(cs, b, line_types[1], lw=4, markersize=10, label="offloaded data", color=colors[1])


    axes3 = plt.subplot(grid[1, 0])
    ax = plt.gca()
    ax.spines['bottom'].set_linewidth(bwith)
    ax.spines['left'].set_linewidth(bwith)
    ax.spines['top'].set_linewidth(bwith)
    ax.spines['right'].set_linewidth(bwith)
    axes3.set_title('(c)', y=-0.35, fontsize='small')
    axes3.set_xlabel('ω')
    axes3.set_ylabel('Average Delay')
    axes3.ticklabel_format(style='sci', axis='y', scilimits=(0, 0), useMathText=True)
    result3 = times
    result3 = np.transpose(result3)
    times = np.mean(result3, axis=0)
    line3, = axes3.plot(cs, times, line_types[2], lw=4, label="time", color=colors[2])


    axes4 = plt.subplot(grid[1, 1])
    ax = plt.gca()
    ax.spines['bottom'].set_linewidth(bwith)
    ax.spines['left'].set_linewidth(bwith)
    ax.spines['top'].set_linewidth(bwith)
    ax.spines['right'].set_linewidth(bwith)
    axes4.set_title('(d)', y=-0.35, fontsize='small')
    axes4.set_xlabel('ω')
    axes4.set_ylabel('Average Energy'+'\n'+'Consumption')
    axes4.ticklabel_format(style='sci', axis='y', scilimits=(0, 0), useMathText=True)
    result4 = energy
    result4 = np.transpose(result4)
    energy = np.mean(result4, axis=0)
    line4, = axes4.plot(cs, energy, line_types[3], lw=4, markersize=8, label="energy", color=colors[3])


    axes5 = plt.subplot(grid[2, 0])
    ax = plt.gca()
    ax.spines['bottom'].set_linewidth(bwith)
    ax.spines['left'].set_linewidth(bwith)
    ax.spines['top'].set_linewidth(bwith)
    ax.spines['right'].set_linewidth(bwith)
    axes5.set_title('(e)', y=-0.35, fontsize='small')
    axes5.set_xlabel('ω')
    axes5.set_ylabel('Average Payment')
    axes5.ticklabel_format(style='sci', axis='y', scilimits=(0, 0), useMathText=True)
    result5 = pricing
    result5 = np.transpose(result5)
    pricing = np.mean(result5, axis=0)
    line5, = axes5.plot(cs, pricing, line_types[4], lw=4, label="pricing", color=colors[4])

    axes6 = plt.subplot(grid[2, 1])
    ax = plt.gca()
    ax.spines['bottom'].set_linewidth(bwith)
    ax.spines['left'].set_linewidth(bwith)
    ax.spines['top'].set_linewidth(bwith)
    ax.spines['right'].set_linewidth(bwith)
    axes6.set_title('(f)', y=-0.35, fontsize='small')
    axes6.set_xlabel('ω')
    axes6.set_ylabel('Pr')
    axes6.ticklabel_format(style='sci', axis='y', scilimits=(0, 0), useMathText=True)
    result6 = PoF
    result6 = np.transpose(result6)
    # PoF = np.mean(result6, axis=0)
    line1, = axes6.plot(cs,result6 , line_types[5], lw=4, label="PoF", color=colors[5])

    path_name = "different_c1"

    plt.savefig("plots/" + path_name + ".svg", bbox_inches='tight', dpi=600, pad_inches=0.1)
    plt.savefig("plots/" + path_name + ".png", bbox_inches='tight', dpi=600, pad_inches=0.1)

def plot_different_N_subfigure32(Ns, expected_utility, b, pricing, times, energy,PoFweight,PoF, params):


    colors = ['gold', 'mediumpurple', 'mediumseagreen', 'cornflowerblue', 'orange', 'hotpink']
    line_types = ['-', '*', 'o', 'p', 'D', '-.']

    plt.rc('font', family='serif')
    plt.rc('font', size=28)
    plt.rc('xtick', labelsize='x-small')
    plt.rc('ytick', labelsize='x-small')
    plt.ticklabel_format(style='sci', axis='y', scilimits=(0,0))


    plt.figure(figsize=(16,12))


    host1 = host_subplot(111, axes_class=AA.Axes)


    par1 = host1.twinx()  # instantiate a 2 axes that shares the same x-axis

    par1.axis["right"].toggle(all=True)

    par1.ticklabel_format(style='sci', axis='y', scilimits=(0, 0), useMathText=True)

    host1.set_xlabel('Number of users')
    host1.set_ylabel('PoF')
    par1.set_ylabel('PoFweight')

    result6 = PoF
    result7 = PoFweight
    result6 = np.transpose(result6)
    result7 = np.transpose(result7)
    # PoF = np.mean(result6, axis=0)
    line1, = host1.plot(Ns, result6, line_types[0], lw=4, label="PoF", color=colors[0])

    # PoFweight = np.mean(result7, axis=0)
    line2, = par1.plot(Ns, result7, line_types[1], lw=4, markersize=10, label="PoFweight", color=colors[1])

    host1.legend(loc=1, prop={'size': 20})

    path_name = "different_N2"
    plt.savefig("plots/" + path_name + ".svg", bbox_inches='tight', dpi=600, pad_inches=0.1)

    plt.figure(figsize=(16, 18))
    grid = plt.GridSpec(3, 2, wspace=0.3, hspace=0.4)

    axes1 = plt.subplot(grid[0, 0])

    bwith = 2
    ax = plt.gca()
    ax.spines['bottom'].set_linewidth(bwith)
    ax.spines['left'].set_linewidth(bwith)
    ax.spines['top'].set_linewidth(bwith)
    ax.spines['right'].set_linewidth(bwith)
    axes1.set_title('(a)', y=-0.35, fontsize='small')
    axes1.set_xlabel('Number of users')
    axes1.set_ylabel('Average Utility')
    axes1.ticklabel_format(style='sci', axis='y', scilimits=(0, 0), useMathText=True)

    result1 = expected_utility
    result1 = np.transpose(result1)
    line1, = axes1.plot(Ns, expected_utility, line_types[0], lw=4, label="expected utility", color=colors[0])

    axes2 = plt.subplot(grid[0, 1])
    ax = plt.gca()
    ax.spines['bottom'].set_linewidth(bwith)
    ax.spines['left'].set_linewidth(bwith)
    ax.spines['top'].set_linewidth(bwith)
    ax.spines['right'].set_linewidth(bwith)
    axes2.set_title('(b)', y=-0.35, fontsize='small')
    axes2.set_xlabel('Number of users')
    axes2.set_ylabel('Average Offloaded Data')
    axes2.ticklabel_format(style='sci', axis='y', scilimits=(0, 0), useMathText=True)
    result2 = b
    result2 = np.transpose(result2)
    # b = np.mean(result2, axis=0)
    line2, = axes2.plot(Ns, b, line_types[1], lw=4, markersize=10, label="offloaded data", color=colors[1])


    axes3 = plt.subplot(grid[1, 0])
    ax = plt.gca()
    ax.spines['bottom'].set_linewidth(bwith)
    ax.spines['left'].set_linewidth(bwith)
    ax.spines['top'].set_linewidth(bwith)
    ax.spines['right'].set_linewidth(bwith)
    axes3.set_title('(c)', y=-0.35, fontsize='small')
    axes3.set_xlabel('Number of users')
    axes3.set_ylabel('Average Time')
    axes3.ticklabel_format(style='sci', axis='y', scilimits=(0, 0), useMathText=True)
    result3 = times
    result3 = np.transpose(result3)
    # times = np.mean(result3, axis=0)
    line3, = axes3.plot(Ns, times, line_types[2], lw=4, label="time", color=colors[2])


    axes4 = plt.subplot(grid[1, 1])
    ax = plt.gca()
    ax.spines['bottom'].set_linewidth(bwith)
    ax.spines['left'].set_linewidth(bwith)
    ax.spines['top'].set_linewidth(bwith)
    ax.spines['right'].set_linewidth(bwith)
    axes4.set_title('(d)', y=-0.35, fontsize='small')
    axes4.set_xlabel('Number of users ')
    axes4.set_ylabel('Average Energy'+'\n'+'Consumption')
    axes4.ticklabel_format(style='sci', axis='y', scilimits=(0, 0), useMathText=True)
    result4 = energy
    result4 = np.transpose(result4)
    # energy = np.mean(result4, axis=0)
    line4, = axes4.plot(Ns, energy, line_types[3], lw=4, markersize=8, label="energy", color=colors[3])


    axes5 = plt.subplot(grid[2, 0])
    ax = plt.gca()
    ax.spines['bottom'].set_linewidth(bwith)
    ax.spines['left'].set_linewidth(bwith)
    ax.spines['top'].set_linewidth(bwith)
    ax.spines['right'].set_linewidth(bwith)
    axes5.set_title('(e)', y=-0.35, fontsize='small')
    axes5.set_xlabel('Number of users')
    axes5.set_ylabel('Average Payment')
    axes5.ticklabel_format(style='sci', axis='y', scilimits=(0, 0), useMathText=True)
    result5 = pricing
    result5 = np.transpose(result5)
    # pricing = np.mean(result5, axis=0)
    line5, = axes5.plot(Ns, pricing, line_types[4], lw=4, label="pricing", color=colors[4])

    axes6 = plt.subplot(grid[2, 1])
    ax = plt.gca()
    ax.spines['bottom'].set_linewidth(bwith)
    ax.spines['left'].set_linewidth(bwith)
    ax.spines['top'].set_linewidth(bwith)
    ax.spines['right'].set_linewidth(bwith)
    axes6.set_title('(f)', y=-0.35, fontsize='small')
    axes6.set_xlabel('Number of users')
    axes6.set_ylabel('Pr')
    axes6.ticklabel_format(style='sci', axis='y', scilimits=(0, 0), useMathText=True)
    result6 = PoF
    result6 = np.transpose(result6)
    # PoF = np.mean(result6, axis=0)
    line1, = axes6.plot(Ns, result6, line_types[5], lw=4, label="PoF", color=colors[5])

    path_name = "different_N1"

    plt.savefig("plots/" + path_name + ".svg", bbox_inches='tight', dpi=600, pad_inches=0.1)
    plt.savefig("plots/" + path_name + ".png", bbox_inches='tight', dpi=600, pad_inches=0.1)


def plot_different_c_PoF(cs, PoF, params):

    suptitle = "PoF"

    if params["ONE_FIGURE"] == False:
        fig, ax = setup_plots(suptitle)

    line = plt.plot(cs, PoF, '--', lw=4, color='black')

    plt.xlabel('Pricing Factor', fontweight='normal')
    plt.ylabel('PoF', fontweight='normal')

    path_name = "PoF_vs_cost"

    plt.savefig("plots/" + path_name + ".png")

def plot_different_c_energy(cs, energy, params):

    suptitle = "energy"

    result = energy
    result = np.transpose(result)
    energy = np.mean(result, axis=0)

    if params["ONE_FIGURE"] == False:
        fig, ax = setup_plots(suptitle)

    line = plt.plot(cs, energy, '--', lw=4, color='black')

    plt.xlabel('Pricing Factor', fontweight='normal')
    plt.ylabel('energy', fontweight='normal')

    path_name = "energy_vs_cost"

    plt.savefig("plots/" + path_name + ".png")

def plot_different_c_time(cs, time, params):

    suptitle = "time"

    result = time
    result = np.transpose(result)
    energy = np.mean(result, axis=0)

    if params["ONE_FIGURE"] == False:
        fig, ax = setup_plots(suptitle)

    line = plt.plot(cs, energy, '--', lw=4, color='black')

    plt.xlabel('Pricing Factor', fontweight='normal')
    plt.ylabel('energy', fontweight='normal')

    path_name = "time_vs_cost"

    plt.savefig("plots/" + path_name + ".png")

def plot_different_an_PoF(ans, PoF, params):

    suptitle = "PoF"

    if params["ONE_FIGURE"] == False:
        fig, ax = setup_plots(suptitle)

    line = plt.plot(ans, PoF, '--', lw=4, color='black')

    plt.xlabel('Sensitivity α\u2099')
    plt.ylabel('PoF', fontweight='normal')

    path_name = "PoF_vs_an"

    plt.savefig("plots/" + path_name + ".png")

def plot_different_kn_PoF(kns, PoF, params):

    suptitle = "PoF"

    if params["ONE_FIGURE"] == False:
        fig, ax = setup_plots(suptitle)

    line = plt.plot(kns, PoF, '--', lw=4, color='black')

    plt.xlabel('Sensitivity k\u2099', fontweight='normal')
    plt.ylabel('PoF', fontweight='normal')

    path_name = "PoF_vs_kn"

    plt.savefig("plots/" + path_name + ".png")

def plot_different_offloading(offloadings, energy, params):

    suptitle = "different offloading energies"

    if params["ONE_FIGURE"] == False:
        fig, ax = setup_plots(suptitle)

    result = energy
    result = np.transpose(result)
    mean_energy = np.mean(result, axis=0)

    x = np.arange(len(offloadings))

    plt.bar(x, mean_energy, color='0.3')

    labels = ["only local", "50-50", "only server", "dynamic"]
    plt.xticks(x, labels)

    plt.xlabel('Offloading Mechanism', fontweight='normal')
    plt.ylabel('Energy [joules]', fontweight='normal')

    path_name = "offloading_energy_bars"

    plt.savefig("plots/" + path_name + ".png")

def plot_different_lambda1(lambda1s, expected_utility, b, PoF, params):
    colors = ['mediumpurple', 'hotpink']
    line_types = ['*', '-.']

    plt.rc('font', family='serif')
    plt.rc('font', size=28)
    plt.rc('xtick', labelsize='x-small')
    plt.rc('ytick', labelsize='x-small')
    # plt.ticklabel_format(style='sci', axis='y', scilimits=(0, 0))

    plt.figure(figsize=(16, 4.8))
    grid = plt.GridSpec(1, 2, wspace=0.3, hspace=0.3)

    axes1 = plt.subplot(grid[0, 0])

    bwith = 2
    ax = plt.gca()
    ax.spines['bottom'].set_linewidth(bwith)
    ax.spines['left'].set_linewidth(bwith)
    ax.spines['top'].set_linewidth(bwith)
    ax.spines['right'].set_linewidth(bwith)
    axes1.set_title('(a)', y=-0.35, fontsize='small')
    axes1.set_xlabel('${λ_1}$')
    axes1.set_ylabel('Average Offloaded Data')
    axes1.ticklabel_format(style='sci', axis='y', scilimits=(0, 0), useMathText=True)
    result2 = b
    result2 = np.transpose(result2)
    b = np.mean(result2, axis=0)
    line1, = axes1.plot(lambda1s, b, line_types[0], lw=4, markersize=10, label="offloading data", color=colors[0])

    axes2 = plt.subplot(grid[0, 1])
    ax = plt.gca()
    ax.spines['bottom'].set_linewidth(bwith)
    ax.spines['left'].set_linewidth(bwith)
    ax.spines['top'].set_linewidth(bwith)
    ax.spines['right'].set_linewidth(bwith)
    axes2.set_title('(b)', y=-0.35, fontsize='small')
    axes2.set_xlabel('${λ_1}$')
    axes2.set_ylabel('Pr')
    # axes2.ticklabel_format(style='sci', axis='y', scilimits=(0, 0), useMathText=True)
    result3 = PoF
    result3 = np.transpose(result3)
    line2, = axes2.plot(lambda1s, PoF, line_types[1], lw=4, label="PoF", color=colors[1])

    path_name = "different_lambda1-1"
    plt.savefig("plots/" + path_name + ".svg", bbox_inches='tight', dpi=600, pad_inches=0.1)

def plot_different_lambda2(lambda2s, expected_utility, b, PoF, params):
    colors = ['mediumpurple', 'hotpink']
    line_types = ['*', '-.']

    plt.rc('font', family='serif')
    plt.rc('font', size=28)
    plt.rc('xtick', labelsize='x-small')
    plt.rc('ytick', labelsize='x-small')
    # plt.ticklabel_format(style='sci', axis='y', scilimits=(0, 0))

    plt.figure(figsize=(16, 4.8))
    grid = plt.GridSpec(1, 2, wspace=0.3, hspace=0.3)

    axes1 = plt.subplot(grid[0, 0])

    bwith = 2
    ax = plt.gca()
    ax.spines['bottom'].set_linewidth(bwith)
    ax.spines['left'].set_linewidth(bwith)
    ax.spines['top'].set_linewidth(bwith)
    ax.spines['right'].set_linewidth(bwith)
    axes1.set_title('(a)', y=-0.35, fontsize='small')
    axes1.set_xlabel('${λ_2}$')
    axes1.set_ylabel('Average Offloaded Data')
    axes1.ticklabel_format(style='sci', axis='y', scilimits=(0, 0), useMathText=True)
    result2 = b
    result2 = np.transpose(result2)
    b = np.mean(result2, axis=0)
    line1, = axes1.plot(lambda2s, b, line_types[0], lw=4, markersize=10, label="offloading data", color=colors[0])

    axes2 = plt.subplot(grid[0, 1])
    ax = plt.gca()
    ax.spines['bottom'].set_linewidth(bwith)
    ax.spines['left'].set_linewidth(bwith)
    ax.spines['top'].set_linewidth(bwith)
    ax.spines['right'].set_linewidth(bwith)
    axes2.set_title('(b)', y=-0.35, fontsize='small')
    axes2.set_xlabel('${λ_2}$')
    axes2.set_ylabel('Pr')
    # axes2.ticklabel_format(style='sci', axis='y', scilimits=(0, 0), useMathText=True)
    result3 = PoF
    result3 = np.transpose(result3)
    line2, = axes2.plot(lambda2s, PoF, line_types[1], lw=4, label="PoF", color=colors[1])

    path_name = "different_lambda2-1"
    plt.savefig("plots/" + path_name + ".svg", bbox_inches='tight', dpi=600, pad_inches=0.1)


def plot_different_lambda3(lambda3s, expected_utility, b, PoF, params):
    colors = ['mediumpurple', 'hotpink']
    line_types = ['*', '-.']

    plt.rc('font', family='serif')
    plt.rc('font', size=28)
    plt.rc('xtick', labelsize='x-small')
    plt.rc('ytick', labelsize='x-small')
    # plt.ticklabel_format(style='sci', axis='y', scilimits=(0, 0))

    plt.figure(figsize=(16, 4.8))
    grid = plt.GridSpec(1, 2, wspace=0.3, hspace=0.3)

    axes1 = plt.subplot(grid[0, 0])

    bwith = 2
    ax = plt.gca()
    ax.spines['bottom'].set_linewidth(bwith)
    ax.spines['left'].set_linewidth(bwith)
    ax.spines['top'].set_linewidth(bwith)
    ax.spines['right'].set_linewidth(bwith)
    axes1.set_title('(a)', y=-0.35, fontsize='small')
    axes1.set_xlabel('${λ_3}$')
    axes1.set_ylabel('Average Offloaded Data')
    axes1.ticklabel_format(style='sci', axis='y', scilimits=(0, 0), useMathText=True)
    result2 = b
    result2 = np.transpose(result2)
    b = np.mean(result2, axis=0)
    line1, = axes1.plot(lambda3s, b, line_types[0], lw=4, markersize=10, label="offloading data", color=colors[0])

    axes2 = plt.subplot(grid[0, 1])
    ax = plt.gca()
    ax.spines['bottom'].set_linewidth(bwith)
    ax.spines['left'].set_linewidth(bwith)
    ax.spines['top'].set_linewidth(bwith)
    ax.spines['right'].set_linewidth(bwith)
    axes2.set_title('(b)', y=-0.35, fontsize='small')
    axes2.set_xlabel('${λ_3}$')
    axes2.set_ylabel('Pr')
    # axes2.ticklabel_format(style='sci', axis='y', scilimits=(0, 0), useMathText=True)
    result3 = PoF
    result3 = np.transpose(result3)
    line2, = axes2.plot(lambda3s, PoF, line_types[1], lw=4, label="PoF", color=colors[1])

    path_name = "different_lambda3-1"
    plt.savefig("plots/" + path_name + ".svg", bbox_inches='tight', dpi=600, pad_inches=0.1)


def plot_N_and_payment_b():
    line_types = ['-', '*']
    colors = ["royalblue", "mediumpurple"]

    plt.rc('font', family='serif')
    plt.rc('font', size=28)
    plt.rc('xtick', labelsize='x-small')
    plt.rc('ytick', labelsize='x-small')

    plt.figure(figsize=(16, 4.8))
    grid = plt.GridSpec(1, 2, wspace=0.3, hspace=0.3)

    axes1 = plt.subplot(grid[0, 0])

    bwith = 2
    ax = plt.gca()
    ax.spines['bottom'].set_linewidth(bwith)
    ax.spines['left'].set_linewidth(bwith)
    ax.spines['top'].set_linewidth(bwith)
    ax.spines['right'].set_linewidth(bwith)
    axes1.set_title('(a)', y=-0.35, fontsize='small')
    axes1.set_xlabel('Number of users')
    axes1.set_ylabel('ω')
    # axes1.ticklabel_format(style='sci', axis='y', scilimits=(0, 0), useMathText=True)
    Ns = [1, 2, 5, 15, 25, 35, 45, 55, 65, 75, 85, 95, 100]
    payment_factor = [0.001,0.001,0.23758,0.28489,
                      0.33221,0.33221,0.33221,0.33221,
                      0.37953,0.37953,0.37953,0.37953,0.37953]
    line1, = axes1.plot(Ns, payment_factor, line_types[0], lw=4,label="offloading data", color=colors[0])

    axes2 = plt.subplot(grid[0, 1])
    ax = plt.gca()
    ax.spines['bottom'].set_linewidth(bwith)
    ax.spines['left'].set_linewidth(bwith)
    ax.spines['top'].set_linewidth(bwith)
    ax.spines['right'].set_linewidth(bwith)
    axes2.set_title('(b)', y=-0.35, fontsize='small')
    axes2.set_xlabel('Number of users')
    axes2.set_ylabel('Average Offloaded Data')
    axes2.ticklabel_format(style='sci', axis='y', scilimits=(0, 0), useMathText=True)
    Ns = [1, 2, 5, 15, 25, 35, 45, 55, 65, 75, 85, 95, 100]
    offloaded_data=[10004121.44648275,10044122.63921948,8254389.06838952,4495017.15940339,
                    2998772.06807634,2261512.12652891,1813288.21522333,1511623.10261604,
                    1277341.53686927,1118786.06754878,996058.07124396,896697.37223504,853666.11193446]
    line2, = axes2.plot(Ns, offloaded_data, line_types[1], lw=4, markersize=10,label="offloading data", color=colors[1])

    path_name = "N_and_payment_b"
    plt.savefig("plots/" + path_name + ".svg", bbox_inches='tight', dpi=600, pad_inches=0.1)


case = {"users": "homo"}
plot_N_and_payment_b()

# ##### PLOT DIFFERENT an #####

repetition = 0
expected_utility_converging = []
b_converging = []
pricing_converging = []
energy_converging = []
times_converging = []
Pof_weight_converging = []

expected_utility = []
b = []
pricing = []
PoF = []
energy = []
PoFweight = []
times = []

lambda3 = 0.1
lambda1 = 1
lambda2 = 0.001
gama = 0.61
kesi2 = 0.69

N = 25
ans = np.linspace(0.1,1,10)
kn = 1.2
c = 0.5

for an in ans:
    infile = 'saved_runs/results/individual/different ai/' + case["users"] + \
            "_N_" + str(N) + "_lambda1_" + str(round(lambda1, 3)) + "_lambda2_" + \
        str(round(lambda2, 3)) + "_lambda3_" + str(round(lambda3, 3)) + "_gama_" + \
        str(round(gama, 3)) + "_kesi2_" + str(round(kesi2, 3)) + "_an_" + \
        str(round(an, 3)) + "_kn_" + str(round(kn, 3)) + "_c_" + \
        str(round(c, 5)) + "_" + str(repetition)

    with open(infile, 'rb') as in_strm:
        kati = dill.load(in_strm)
        expected_utility.append(kati["expected_utility"].copy())
        b.append(kati["b"].copy())
        pricing.append(kati["pricing"].copy())
        energy.append(kati["energy"].copy())
        PoF.append(kati["PoF"].copy())
        PoFweight.append(kati["PoFweight"].copy())
        times.append(kati["times"].copy())
        # time = kati["time"]
        # PoFWeight.append(kati["PoFWeight"].copy())
        Pof_weight_converging.append(kati["Pof_weight_converging"].copy())
        expected_utility_converging.append(kati["expected_utility_converging"].copy())
        b_converging.append(kati["b_converging"].copy())
        pricing_converging.append(kati["pricing_converging"].copy())
        energy_converging.append(kati["energy_converging"].copy())
        times_converging.append(kati["times_converging"].copy())


#     # infile = 'saved_runs/results/individual/different an/' + case["users"] + "_N_" + str(N) + "_an_" + str(round(an,3)) + "_kn_" + str(kn) + "_c_" + str(round(c,3)) + "_" + str(repetition)
#     # with open(infile, 'rb') as in_strm:
#     #     kati = dill.load(in_strm)
#     #     expected_utility.append(kati["expected_utility"].copy())
#     #     b.append(kati["b"].copy())
#     #     pricing.append(kati["pricing"].copy())
#     #     PoF.append(kati["PoF"].copy())
#     #     expected_utility_converging.append(kati["expected_utility_converging"].copy())
#     #     b_converging.append(kati["b_converging"].copy())
#     #     pricing_converging.append(kati["pricing_converging"].copy())
#
        params = kati["params"]
plot_different_an(ans, expected_utility, b, PoF, params)
#
# # ##### PLOT DIFFERENT kn #####
repetition = 0
expected_utility_converging = []
b_converging = []
pricing_converging = []
energy_converging = []
times_converging = []
Pof_weight_converging = []

expected_utility = []
b = []
pricing = []
PoF = []
energy = []
PoFweight = []
times = []

lambda3 = 0.1
lambda1 = 1
lambda2 = 0.001
gama = 0.61
kesi2 = 0.69


N = 25
an = 0.2
kns = np.linspace(0.2,2,10)
c = 0.5
for kn in kns:
    infile = 'saved_runs/results/individual/different ki/' + case["users"] + \
             "_N_" + str(N) + "_lambda1_" + str(round(lambda1, 3)) + "_lambda2_" + \
             str(round(lambda2, 3)) + "_lambda3_" + str(round(lambda3, 3)) + "_gama_" + \
             str(round(gama, 3)) + "_kesi2_" + str(round(kesi2, 3)) + "_an_" + \
             str(round(an, 3)) + "_kn_" + str(round(kn, 3)) + "_c_" + \
             str(round(c, 5)) + "_" + str(repetition)

    with open(infile, 'rb') as in_strm:
        kati = dill.load(in_strm)
        expected_utility.append(kati["expected_utility"].copy())
        b.append(kati["b"].copy())
        pricing.append(kati["pricing"].copy())
        energy.append(kati["energy"].copy())
        PoF.append(kati["PoF"].copy())
        PoFweight.append(kati["PoFweight"].copy())
        times.append(kati["times"].copy())
        # time = kati["time"]
        # PoFWeight.append(kati["PoFWeight"].copy())
        Pof_weight_converging.append(kati["Pof_weight_converging"].copy())
        expected_utility_converging.append(kati["expected_utility_converging"].copy())
        b_converging.append(kati["b_converging"].copy())
        pricing_converging.append(kati["pricing_converging"].copy())
        energy_converging.append(kati["energy_converging"].copy())
        times_converging.append(kati["times_converging"].copy())
        params = kati["params"]
plot_different_kn(kns, expected_utility, b, PoF, params)


#     infile = 'saved_runs/results/individual/different kn/' + case["users"] + "_N_" + str(N) + "_an_" + str(round(an,3)) + "_kn_" + str(round(kn,3)) + "_c_" + str(round(c,3)) + "_" + str(repetition)
#     with open(infile, 'rb') as in_strm:
#         kati = dill.load(in_strm)
#         expected_utility.append(kati["expected_utility"].copy())
#         b.append(kati["b"].copy())
#         pricing.append(kati["pricing"].copy())
#         PoF.append(kati["PoF"].copy())
#         expected_utility_converging.append(kati["expected_utility_converging"].copy())
#         b_converging.append(kati["b_converging"].copy())
#         pricing_converging.append(kati["pricing_converging"].copy())
#
#         params = kati["params"]
# plot_different_kn(kns, b, PoF, params)
#

##### PLOT DIFFERENT gama #####

repetition = 0
expected_utility_converging = []
b_converging = []
pricing_converging = []
energy_converging = []
times_converging = []
Pof_weight_converging = []

expected_utility = []
b = []
pricing = []
PoF = []
energy = []
PoFweight = []
times = []

lambda3 = 0.1
lambda1 = 1
lambda2 = 0.001
gamas = np.linspace(0.1,1,10)
kesi2 = 0.69

N = 25
an = 0.2
kn = 1.2
c = 0.5

for gama in gamas:
    infile = 'saved_runs/results/individual/different gama/' + case["users"] + \
            "_N_" + str(N) + "_lambda1_" + str(round(lambda1, 3)) + "_lambda2_" + \
        str(round(lambda2, 3)) + "_lambda3_" + str(round(lambda3, 3)) + "_gama_" + \
        str(round(gama, 3)) + "_kesi2_" + str(round(kesi2, 3)) + "_an_" + \
        str(round(an, 3)) + "_kn_" + str(round(kn, 3)) + "_c_" + \
        str(round(c, 5)) + "_" + str(repetition)

    with open(infile, 'rb') as in_strm:
        kati = dill.load(in_strm)
        expected_utility.append(kati["expected_utility"].copy())
        b.append(kati["b"].copy())
        pricing.append(kati["pricing"].copy())
        energy.append(kati["energy"].copy())
        PoF.append(kati["PoF"].copy())
        PoFweight.append(kati["PoFweight"].copy())
        times.append(kati["times"].copy())
        # time = kati["time"]
        # PoFWeight.append(kati["PoFWeight"].copy())
        Pof_weight_converging.append(kati["Pof_weight_converging"].copy())
        expected_utility_converging.append(kati["expected_utility_converging"].copy())
        b_converging.append(kati["b_converging"].copy())
        pricing_converging.append(kati["pricing_converging"].copy())
        energy_converging.append(kati["energy_converging"].copy())
        times_converging.append(kati["times_converging"].copy())


    # infile = 'saved_runs/results/individual/different an/' + case["users"] + "_N_" + str(N) + "_an_" + str(round(an,3)) + "_kn_" + str(kn) + "_c_" + str(round(c,3)) + "_" + str(repetition)
    # with open(infile, 'rb') as in_strm:
    #     kati = dill.load(in_strm)
    #     expected_utility.append(kati["expected_utility"].copy())
    #     b.append(kati["b"].copy())
    #     pricing.append(kati["pricing"].copy())
    #     PoF.append(kati["PoF"].copy())
    #     expected_utility_converging.append(kati["expected_utility_converging"].copy())
    #     b_converging.append(kati["b_converging"].copy())
    #     pricing_converging.append(kati["pricing_converging"].copy())

        params = kati["params"]
plot_different_gama(gamas, expected_utility, b, PoF, params)

##### PLOT DIFFERENT kesi2 #####

repetition = 0
expected_utility_converging = []
b_converging = []
pricing_converging = []
energy_converging = []
times_converging = []
Pof_weight_converging = []

expected_utility = []
b = []
pricing = []
PoF = []
energy = []
PoFweight = []
times = []

lambda3 = 0.1
lambda1 = 1
lambda2 = 0.001
gama = 0.61
kesi2s = np.linspace(0.1,1,10)

N = 25
an = 0.2
kn = 1.2
c = 0.5

for kesi2 in kesi2s:
    infile = 'saved_runs/results/individual/different kesi2/' + case["users"] + \
            "_N_" + str(N) + "_lambda1_" + str(round(lambda1, 3)) + "_lambda2_" + \
        str(round(lambda2, 3)) + "_lambda3_" + str(round(lambda3, 3)) + "_gama_" + \
        str(round(gama, 3)) + "_kesi2_" + str(round(kesi2, 3)) + "_an_" + \
        str(round(an, 3)) + "_kn_" + str(round(kn, 3)) + "_c_" + \
        str(round(c, 5)) + "_" + str(repetition)

    with open(infile, 'rb') as in_strm:
        kati = dill.load(in_strm)
        expected_utility.append(kati["expected_utility"].copy())
        b.append(kati["b"].copy())
        pricing.append(kati["pricing"].copy())
        energy.append(kati["energy"].copy())
        PoF.append(kati["PoF"].copy())
        PoFweight.append(kati["PoFweight"].copy())
        times.append(kati["times"].copy())
        # time = kati["time"]
        # PoFWeight.append(kati["PoFWeight"].copy())
        Pof_weight_converging.append(kati["Pof_weight_converging"].copy())
        expected_utility_converging.append(kati["expected_utility_converging"].copy())
        b_converging.append(kati["b_converging"].copy())
        pricing_converging.append(kati["pricing_converging"].copy())
        energy_converging.append(kati["energy_converging"].copy())
        times_converging.append(kati["times_converging"].copy())


    # infile = 'saved_runs/results/individual/different an/' + case["users"] + "_N_" + str(N) + "_an_" + str(round(an,3)) + "_kn_" + str(kn) + "_c_" + str(round(c,3)) + "_" + str(repetition)
    # with open(infile, 'rb') as in_strm:
    #     kati = dill.load(in_strm)
    #     expected_utility.append(kati["expected_utility"].copy())
    #     b.append(kati["b"].copy())
    #     pricing.append(kati["pricing"].copy())
    #     PoF.append(kati["PoF"].copy())
    #     expected_utility_converging.append(kati["expected_utility_converging"].copy())
    #     b_converging.append(kati["b_converging"].copy())
    #     pricing_converging.append(kati["pricing_converging"].copy())

        params = kati["params"]
plot_different_kesi2(kesi2s, expected_utility, b, PoF, params)


#### PLOT DIFFERENT N #####
repetition = 0
expected_utility_converging = []
b_converging = []
pricing_converging = []
energy_converging = []
times_converging = []
Pof_weight_converging = []

expected_utility = []
b = []
pricing = []
PoF = []
energy = []
PoFweight = []
times = []

lambda3 = 0.1
lambda1 = 1
lambda2 = 0.001
gama = 0.61
kesi2 = 0.69

Ns = [1,2,5,15,25,35,45,55,65,75,85,95,100]
an = 0.2
kn = 1.2
c = 0.5

for N in Ns:

    infile = 'saved_runs/results/individual/different N/' + case["users"] + \
    "_N_" + str(N) + "_lambda1_" + str(round(lambda1, 3)) + "_lambda2_" + \
    str(round(lambda2, 3)) + "_lambda3_" + str(round(lambda3, 3)) + "_gama_" + \
    str(round(gama, 3)) + "_kesi2_" + str(round(kesi2, 3)) + "_an_" + \
    str(round(an, 3)) + "_kn_" + str(round(kn, 3)) + "_c_" + \
    str(round(c, 3)) + "_" + str(repetition)


    with open(infile, 'rb') as in_strm:
        kati = dill.load(in_strm)
        expected_utility.append(np.mean(kati["expected_utility"].copy()))
        b.append(np.mean(kati["b"].copy()))
        pricing.append(np.mean(kati["pricing"].copy()))
        energy.append(np.mean(kati["energy"].copy()))
        PoF.append(kati["PoF"].copy())
        times.append(np.mean(kati["times"].copy()))
        PoFweight.append(kati["PoFweight"].copy())
        Pof_weight_converging.append(kati["Pof_weight_converging"].copy())
        expected_utility_converging.append(kati["expected_utility_converging"].copy())
        b_converging.append(kati["b_converging"].copy() )
        pricing_converging.append(kati["pricing_converging"].copy())
        energy_converging.append(kati["energy_converging"].copy())
        times_converging.append(kati["times_converging"].copy())

        params = kati["params"]
        with open('plots/time', 'a') as f:
            print("N: " + str(kati["N"]) + " -> iterations: " + str(kati["iterations"])+ " -> time: " + str(kati["time"]), file=f)
plot_different_N_subfigure32(Ns, expected_utility, b, pricing, times, energy, PoFweight, PoF, params)
# # # plot_different_N(Ns, expected_utility, b, pricing, params)
# # plot_different_N_b_converging(Ns, b_converging, params)
# # plot_different_N_FuC(Ns, PoF, params)


# repetition = 0
# expected_utility_converging = []
# b_converging = []
# pricing_converging = []
#
# expected_utility = []
# b = []
# pricing = []
# PoF = []
#
# c = 0.5
# an = 0.2
# kn = 1.2
# # kn = 0.31
# Ns = [1,2,5,10,25,50,75,100]
#
# for N in Ns:
#     infile = 'saved_runs/results/individual/different N/' + case["users"] + "_N_" + str(N) + "_an_" + str(an) + "_kn_" + str(kn) + "_c_" + str(c) + "_" + str(repetition)
#     with open(infile, 'rb') as in_strm:
#         kati = dill.load(in_strm)
#         # expected_utility_converging.append(kati["expected_utility_converging"].copy())
#         # b_converging.append(kati["b_converging"].copy())
#         # pricing_converging.append(kati["pricing_converging"].copy())
#         expected_utility.append(np.mean(kati["expected_utility"]).copy())
#         b.append(np.mean(kati["b"]).copy())
#         pricing.append(np.mean(kati["pricing"]).copy())
#         PoF.append(kati["PoF"].copy())
#         expected_utility_converging.append(kati["expected_utility_converging"].copy())
#         b_converging.append(kati["b_converging"].copy())
#         pricing_converging.append(kati["pricing_converging"].copy())
#
#         params = kati["params"]
#         with open('plots/time', 'a') as f:
#             print("N: " + str(kati["N"]) + " -> iterations: " + str(kati["iterations"])+ " -> time: " + str(kati["time"]), file=f)
#
# plot_different_N(Ns, expected_utility, b, pricing, params)
# plot_different_N_b_converging(Ns, b_converging, params)
# plot_different_N_FuC(Ns, PoF, params)

# plot_b_constant_all(b_constant_all)


### PLOT DIFFERENT C #####

repetition = 0
expected_utility_converging = []
b_converging = []
pricing_converging = []
energy_converging = []
times_converging = []
Pof_weight_converging = []

expected_utility = []
b = []
pricing = []
PoF = []
energy = []
PoFweight = []
times = []

lambda1 = 1
lambda2 = 0.001
lambda3 = 0.1
gama = 0.61
kesi2 = 0.69


N = 25
an = 0.2
kn = 1.2
# cs= [0.37953]
# cs = [0.001,0.04831579, 0.09563158, 0.14294737, 0.19026316, 0.23757895,
 # 0.28489474, 0.33221053, 0.37952632, 0.42684211, 0.47415789, 0.52147368,
 # 0.56878947, 0.61610526, 0.66342105]
cs = np.linspace(0.001,0.9,20)
for c in cs:
    infile = 'saved_runs/results/individual/different c/' + case["users"] + \
    "_N_" + str(N) + "_lambda1_" + str(round(lambda1, 3)) + "_lambda2_" + \
    str(round(lambda2, 3)) + "_lambda3_" + str(round(lambda3, 3)) + "_gama_" + \
    str(round(gama, 3)) + "_kesi2_" + str(round(kesi2, 3)) + "_an_" + \
    str(round(an, 3)) + "_kn_" + str(round(kn, 3)) + "_c_" + \
    str(round(c, 5)) + "_" + str(repetition)

    with open(infile, 'rb') as in_strm:
        kati = dill.load(in_strm)
        expected_utility.append(kati["expected_utility"].copy())
        b.append(kati["b"].copy())
        pricing.append(kati["pricing"].copy())
        energy.append(kati["energy"].copy())
        PoF.append(kati["PoF"].copy())
        PoFweight.append(kati["PoFweight"].copy())
        times.append(kati["times"].copy())
        # time = kati["time"]
        # PoFWeight.append(kati["PoFWeight"].copy())
        Pof_weight_converging.append(kati["Pof_weight_converging"].copy())
        expected_utility_converging.append(kati["expected_utility_converging"].copy())
        b_converging.append(kati["b_converging"].copy())
        pricing_converging.append(kati["pricing_converging"].copy())
        energy_converging.append(kati["energy_converging"].copy())
        times_converging.append(kati["times_converging"].copy())

        params = kati["params"]

# print("b_converging:", b_converging)
# print("pricing_converging:", pricing_converging)
# print("energy_converging:", energy_converging)
# print("expected_utility_converging:", expected_utility_converging)

# plot_different_c(cs, expected_utility, b, pricing, times, energy, params)
plot_different_c_subfigure32(cs, expected_utility, b, pricing, times, energy,PoFweight,PoF, params)
# plot_different_c_PoF(cs, PoF, params)
# plot_different_c_energy(cs,energy, params)
# plot_different_c_b_converging(b_converging, params)
# plot_different_c_converging(expected_utility_converging, b_converging, pricing_converging, params)

# ##### PLOT different offloading mechanisms #####
#
# repetition = 0
# expected_utility_converging = []
# b_converging = []
# pricing_converging = []
#
# expected_utility = []
# b = []
# pricing = []
# PoF = []
#
# user_energies = []
#
# N = 25
# an = 0.2
# kn = 1.2
# c = 0.5
#
# offloadings = ["_b_constant_0", "_b_constant_0.5", "_b_constant_1", ""]
#
# for offloading in offloadings:
#     infile = 'saved_runs/results/individual/different offloading/' + case["users"] + offloading + "_N_" + str(N) + "_an_" + str(an) + "_kn_" + str(kn) + "_c_" + str(round(c,3)) + "_" + str(repetition)
#     with open(infile, 'rb') as in_strm:
#         kati = dill.load(in_strm)
#         expected_utility.append(kati["expected_utility"].copy())
#         b.append(kati["b"].copy())
#         pricing.append(kati["pricing"].copy())
#         PoF.append(kati["PoF"].copy())
#         expected_utility_converging.append(kati["expected_utility_converging"].copy())
#         b_converging.append(kati["b_converging"].copy())
#         pricing_converging.append(kati["pricing_converging"].copy())
#
#         user_energies.append(kati["user_energy"].copy())
#
#         params = kati["params"]
# plot_different_offloading(offloadings, user_energies, params)
#
# ##### PLOT Pr VS x #####
#
# plt.rc('font', family='serif')
# plt.rc('font', size=44)
# plt.rc('xtick', labelsize='x-small')
# plt.rc('ytick', labelsize='x-small')
# fig = plt.figure(figsize=(16,12))
#
# # Provide tick lines across the plot to help viewers trace along
# # the axis ticks.
# plt.grid(True, 'major', 'y', ls='--', lw=.3, c='k', alpha=.3)
#
# # Remove the tick marks; they are unnecessary with the tick lines we just
# # plotted.
# plt.tick_params(axis='both', which='both', bottom=True, top=False,
#     labelbottom=True, left=False, right=False, labelleft=True)
# x = np.linspace(0, 10, 10000)
# Pr = np.empty_like(x)
# dt = np.empty_like(x)
# for i in range(len(x)):
#     dt[i] = -1 + 2/(1+np.exp(-x[i]))
#     Pr[i] = dt[i]**2
# plt.xlabel('x')
# plt.ylabel('Pr')
# plt.plot(x,Pr, color='k')
# # if params["SAVE_FIGS"] == True and params["ONE_FIGURE"] == False:
# #     plt.savefig("plots/Pr_vs_x.png")
# # else:
# #     plt.show()
# plt.savefig("plots/Pr_vs_x.png")
#


# -----------------different lambda1,2,3------------------
##### PLOT DIFFERENT lambda1 #####
repetition = 0
expected_utility_converging = []
b_converging = []
pricing_converging = []
energy_converging = []
times_converging = []
Pof_weight_converging = []

expected_utility = []
b = []
pricing = []
PoF = []
energy = []
PoFweight = []
times = []

lambda1s = np.linspace(0.5,1,20)
# print(lambda1s)
# for i in lambda1s:
#     print(round(i,3))
lambda2 = 0.001
lambda3 = 0.1
gama = 0.61
kesi2 = 0.69

N = 25
an = 0.2
kn = 1.2
c = 0.5

for lambda1 in lambda1s:
    # infile = 'saved_runs/results/individual/different c/' + case["users"] + "_N_" + str(N) + "_an_" + str(an) + "_kn_" + str(kn) + "_c_" + str(round(c,5)) + "_" + str(repetition)

    infile = 'saved_runs/results/individual/different lambda1/' + case["users"] + \
    "_N_" + str(N) + "_lambda1_" + str(round(lambda1, 3)) + "_lambda2_" + \
    str(round(lambda2, 3)) + "_lambda3_" + str(round(lambda3, 3)) + "_gama_" + \
    str(round(gama, 3)) + "_kesi2_" + str(round(kesi2, 3)) + "_an_" + \
    str(round(an, 3)) + "_kn_" + str(round(kn, 3)) + "_c_" + \
    str(round(c, 3)) + "_" + str(repetition)


    with open(infile, 'rb') as in_strm:
        kati = dill.load(in_strm)
        expected_utility.append(kati["expected_utility"].copy())
        b.append(kati["b"].copy())
        pricing.append(kati["pricing"].copy())
        energy.append(kati["energy"].copy())
        PoF.append(kati["PoF"].copy())
        times.append(kati["times"].copy())
        PoFweight.append(kati["PoFweight"].copy())
        Pof_weight_converging.append(kati["Pof_weight_converging"].copy())
        expected_utility_converging.append(kati["expected_utility_converging"].copy())
        b_converging.append(kati["b_converging"].copy())
        pricing_converging.append(kati["pricing_converging"].copy())
        energy_converging.append(kati["energy_converging"].copy())
        times_converging.append(kati["times_converging"].copy())

        params = kati["params"]

plot_different_lambda1(lambda1s, expected_utility, b, PoF, params)


# ##### PLOT DIFFERENT lambda2 #####

repetition = 0
expected_utility_converging = []
b_converging = []
pricing_converging = []
energy_converging = []
times_converging = []
Pof_weight_converging = []


expected_utility = []
b = []
pricing = []
PoF = []
energy = []
PoFweight = []
times = []

lambda2s = np.linspace(0.001,0.1,20)
lambda1 = 1
lambda3 = 0.1
gama = 0.61
kesi2 = 0.69

N = 25
an = 0.2
kn = 1.2
c = 0.5

for lambda2 in lambda2s:

    infile = 'saved_runs/results/individual/different lambda2/' + case["users"] + \
    "_N_" + str(N) + "_lambda1_" + str(round(lambda1, 3)) + "_lambda2_" + \
    str(round(lambda2, 3)) + "_lambda3_" + str(round(lambda3, 3)) + "_gama_" + \
    str(round(gama, 3)) + "_kesi2_" + str(round(kesi2, 3)) + "_an_" + \
    str(round(an, 3)) + "_kn_" + str(round(kn, 3)) + "_c_" + \
    str(round(c, 3)) + "_" + str(repetition)

    with open(infile, 'rb') as in_strm:
        kati = dill.load(in_strm)
        expected_utility.append(kati["expected_utility"].copy())
        b.append(kati["b"].copy())
        pricing.append(kati["pricing"].copy())
        energy.append(kati["energy"].copy())
        PoF.append(kati["PoF"].copy())
        times.append(kati["times"].copy())
        PoFweight.append(kati["PoFweight"].copy())
        Pof_weight_converging.append(kati["Pof_weight_converging"].copy())
        expected_utility_converging.append(kati["expected_utility_converging"].copy())
        b_converging.append(kati["b_converging"].copy())
        pricing_converging.append(kati["pricing_converging"].copy())
        energy_converging.append(kati["energy_converging"].copy())
        times_converging.append(kati["times_converging"].copy())

        params = kati["params"]

plot_different_lambda2(lambda2s, expected_utility, b, PoF, params)


##### PLOT DIFFERENT lambda3 #####

repetition = 0
expected_utility_converging = []
b_converging = []
pricing_converging = []
energy_converging = []
times_converging = []
Pof_weight_converging = []

expected_utility = []
b = []
pricing = []
PoF = []
energy = []
PoFweight = []
times = []

lambda3s = np.linspace(0.001,0.1,20)
# print(lambda1s)
# for i in lambda1s:
#     print(round(i,3))
lambda1 = 1
lambda2 = 0.001
gama = 0.61
kesi2 = 0.69

N = 25
an = 0.2
kn = 1.2
c = 0.5

for lambda3 in lambda3s:

    infile = 'saved_runs/results/individual/different lambda3/' + case["users"] + \
    "_N_" + str(N) + "_lambda1_" + str(round(lambda1, 3)) + "_lambda2_" + \
    str(round(lambda2, 3)) + "_lambda3_" + str(round(lambda3, 3)) + "_gama_" + \
    str(round(gama, 3)) + "_kesi2_" + str(round(kesi2, 3)) + "_an_" + \
    str(round(an, 3)) + "_kn_" + str(round(kn, 3)) + "_c_" + \
    str(round(c, 3)) + "_" + str(repetition)


    with open(infile, 'rb') as in_strm:
        kati = dill.load(in_strm)
        expected_utility.append(kati["expected_utility"].copy())
        b.append(kati["b"].copy())
        pricing.append(kati["pricing"].copy())
        energy.append(kati["energy"].copy())
        PoF.append(kati["PoF"].copy())
        times.append(kati["times"].copy())
        PoFweight.append(kati["PoFweight"].copy())
        Pof_weight_converging.append(kati["Pof_weight_converging"].copy())
        expected_utility_converging.append(kati["expected_utility_converging"].copy())
        b_converging.append(kati["b_converging"].copy())
        pricing_converging.append(kati["pricing_converging"].copy())
        energy_converging.append(kati["energy_converging"].copy())
        times_converging.append(kati["times_converging"].copy())

        params = kati["params"]

plot_different_lambda3(lambda3s, expected_utility, b, PoF, params)


# ##### PLOT FuC DIFFERENT N DIFFERENT AN #####
repetition = 0
expected_utility_converging = []
b_converging = []
pricing_converging = []

expected_utility = []
b = []
pricing = []
PoFs = []

c = 0.5
ans = [0.2, 0.5, 0.8]
kn = 1.2
# Ns = [1,2,5,10,25,50,75,100]
Ns = [1,2,5,15,25,35,45,55,65,75,85,95,100]

for an in ans:
    PoF = []
    for N in Ns:
        infile = 'saved_runs/results/individual/different N an/' + case["users"] + "_N_" + str(N) + "_an_" + str(round(an,3)) + "_kn_" + str(kn) + "_c_" + str(c) + "_" + str(repetition)
        with open(infile, 'rb') as in_strm:
            kati = dill.load(in_strm)
            PoF.append(kati["PoF"].copy())

            params = kati["params"]
    PoFs.append(PoF)

plot_different_N_an_FuC(ans, Ns, PoFs, params)
# #
# ##### PLOT FuC DIFFERENT N DIFFERENT KN #####

repetition = 0
expected_utility_converging = []
b_converging = []
pricing_converging = []

expected_utility = []
b = []
pricing = []
PoFs = []

c = 0.5
an = 0.2
kns = [0.8, 1.2, 2.0]
Ns = [1,2,5,10,25,50,75,100]

for kn in kns:
    PoF = []
    for N in Ns:
        infile = 'saved_runs/results/individual/different N kn/' + case["users"] + "_N_" + str(N) + "_an_" + str(round(an,3)) + "_kn_" + str(round(kn,3)) + "_c_" + str(c) + "_" + str(repetition)
        with open(infile, 'rb') as in_strm:
            kati = dill.load(in_strm)
            PoF.append(kati["PoF"].copy())

            params = kati["params"]
    PoFs.append(PoF)

plot_different_N_kn_FuC(kns, Ns, PoFs, params)
#
