# Supplementary material for: Multi-user multi-objective computation offloading for medical image diagnosis
Source: PeerJ Comput Sci. 2023 Mar 8;9:e1239. doi: 10.7717/peerj-cs.1239 (PMC10280585; doi:10.7717/peerj-cs.1239)
Supplement: Supplemental Information 1 [file peerj-cs-09-1239-s001.zip › Computation offloading algorithm based on the Best Response Dynamics/PSO_util.py]

class PSO:
    def __init__(self, fitness, dimension, time, size, low, up, v_low, v_high, cpar):

        self.fitness = fitness
        self.dimension = dimension
        self.time = time
        self.size = size
        self.bound = []
        self.bound.append(low)
        self.bound.append(up)
        self.v_low = v_low
        self.v_high = v_high
        self.x = np.zeros((self.size, self.dimension))
        self.v = np.zeros((self.size, self.dimension))
        self.p_best = np.zeros((self.size, self.dimension))
        self.g_best = np.zeros((1, self.dimension))[0]
        self.cpar = cpar


        temp = -1000000
        for i in range(self.size):
            for j in range(self.dimension):
                self.x[i][j] = random.uniform(self.bound[0][j], self.bound[1][j])
                self.v[i][j] = random.uniform(self.v_low, self.v_high)
            self.p_best[i] = self.x[i]
            fit = self.fitness(self.p_best[i], self.dimension, self.cpar)
            # 做出修改
            if fit > temp:
                self.g_best = self.p_best[i]
                temp = fit

    def update(self, size):
        c1 = 2.0
        c2 = 2.0
        w = 0.8
        for i in range(size):

            self.v[i] = w * self.v[i] + c1 * random.uniform(0, 1) * (
                    self.p_best[i] - self.x[i]) + c2 * random.uniform(0, 1) * (self.g_best - self.x[i])

            for j in range(self.dimension):
                if self.v[i][j] < self.v_low:
                    self.v[i][j] = self.v_low
                if self.v[i][j] > self.v_high:
                    self.v[i][j] = self.v_high


            self.x[i] = self.x[i] + self.v[i]

            for j in range(self.dimension):
                if self.x[i][j] < self.bound[0][j]:
                    self.x[i][j] = self.bound[0][j]
                if self.x[i][j] > self.bound[1][j]:
                    self.x[i][j] = self.bound[1][j]

            if self.fitness(self.x[i], self.dimension, self.cpar) > self.fitness(self.p_best[i], self.dimension, self.cpar):
                self.p_best[i] = copy.copy(self.x[i])
            if self.fitness(self.x[i], self.dimension, self.cpar) > self.fitness(self.g_best, self.dimension, self.cpar):
                self.g_best = copy.copy(self.x[i])

    def pso(self):
        best = []
        mean = -10000
        #TODO
        self.final_best = np.zeros(self.dimension)
        for gen in range(self.time):
            self.update(self.size)
            # temp_final = self.fitness(self.final_best, self.dimension)
            temp_gbest = self.fitness(self.g_best, self.dimension, self.cpar)

            mean = cal_mean(self.g_best,self.dimension,self.cpar)
            # print('currently junzhi ：{}'.format(mean))
            best.append(temp_gbest)
            # print('best:',best)
        t = [i for i in range(self.time)]
        # plt.figure()
        # plt.plot(t, best, color='red', marker='.', ms=15)
        # plt.rcParams['axes.unicode_minus'] = False
        # plt.margins(0)
        # plt.xlabel(u"iteration number")
        # # plt.xlabel(u"iteration cpar")
        # plt.ylabel(u"iteration fitness")
        # plt.title(u"iteration process")
        # plt.show()
        return mean


def fitness(x, N, cpar):

    return utility_function(x, N, cpar)


def PoFWeight(is_surv, p, gama, kesi2):
    a = gama if is_surv else kesi2

    return (p ** a) / (((p ** a) + ((1 - p) ** a)) ** (1 / a))

def utility_function(x, N, cpar):
    a = np.zeros(N)
    # user data bn(bit)
    bn = 10 * 1e6 * np.ones(N)
    # task complex o（cycles/bit）----------------------------------------------------
    o = 1000
    # the number of CPU cycle needed by bn(cycles)--------------------------------------------
    dn = bn * o
    # server computing capability (cycles/s)---------------------------------------------------
    fmn = 6e10 * np.ones(N)
    # The coefficient of energy consumed by the server to run one CPU cycle (J/cycles)----------------------------------
    gmn = 4e-8 * np.ones(N)
    # Local computing capability of the user (cycles/s)
    fln = 6e7 * np.ones(N)
    # The coefficient of the energy consumed to run a CPU cycle locally (J/cycles)
    gln = 4e-9 * np.ones(N)
    # Prospect theory utility parameter
    an = 0.2 * np.ones(N)
    # User sensitivity to gains and losses
    kn = 1.2 * np.ones(N)

    # lambda1 Time return coefficient
    lambda1 = 0.800
    # lambda2 Time return coefficient
    lambda2 = 0.001
    # lambda3 Time return coefficient
    lambda3 = 0.199
    # The weight coefficient at survival
    gama = 0.61
    # The weight coefficient in case of failure
    kesi2 = 0.69

    # Transmission rate
    fixed_transm_rate = 1 * 1e9
    # Transmission power
    fixed_transm_power = 0.1
    # Initial uninstallation of the user
    bpar = 0
    # Revenue from processing tasks ($/bit) Revenue per bit----------------------------------------------
    kexi = 5
    # # The price parameters
    # cpar = 0.5
    e_l = dn * gln  # Local computing energy
    t_l = dn / fln  # Local computing time
    ttt_m = bn / fixed_transm_rate  # Server transmission time
    ete_m = fixed_transm_power * bn / fixed_transm_rate  # Server transmission energy
    tct_m = dn / fmn  # Computation time
    ece_m = dn * gmn  # Computation energy
    # Total server energy
    e_m = ete_m + ece_m
    # Total server time
    t_m = ttt_m + tct_m
    A = ((t_l - t_m) * lambda1 + (e_l - e_m) * lambda2) / (lambda3 * tct_m)

    # Server processing unit price （$/cycle）
    PM_c = cpar * A

    result = []
    for i in range(N):
        # Replaces the ith unload value of the user
        b_replaced = np.copy(x)
        b_replaced[i] = x[i]
        u = b_replaced / bn

        # local
        e_l = dn[i] * gln[i]  # Local computing energy
        t_l = dn[i] / fln[i]  # Local computing time

        # server
        ttt_m = bn[i] / fixed_transm_rate  # Server transmission time
        ete_m = fixed_transm_power * bn[i] / fixed_transm_rate  # Server transmission energy
        tct_m = dn[i] / fmn[i]  # Computation time
        ece_m = dn[i] * gmn[i]  # Computation energy
        cpro_m = tct_m * PM_c  # process cost

        # Total server energy
        e_m = ete_m + ece_m
        # Total server time
        t_m = ttt_m + tct_m

        # Total time and total energy after unloading
        t_po = max(u[i] * t_m, (1 - u[i]) * t_l)
        e_po = u[i] * e_m + (1 - u[i]) * e_l
        c_po = u[i] * cpro_m[i]
        A = ((t_l - t_m) * lambda1 + (e_l - e_m) * lambda2) / (lambda3 * tct_m)

        dt = -1 + 2 / (1 + np.exp(-2.0e-11 * np.sum(dn * b_replaced / bn)))

        Pr = dt ** 2

        reference_point = kexi * np.log(1 + bn[i]) * lambda3
        P_s = ((t_l - t_po) * lambda1 + (e_l - e_po) * lambda2 + (
                kexi * np.log(1 + bn[i]) - c_po) * lambda3) - reference_point

        P_surv = np.float(P_s) ** np.float(an[i])
        P_f = reference_point - ((e_l - e_po) * lambda2 + ((1 - u[i]) * kexi * np.log(1 + bn[i]) - c_po) * lambda3)
        P_fail = -kn[i] * (P_f ** an[i])

        expected_utility = P_surv * PoFWeight(True, 1 - Pr, gama, kesi2) + P_fail * PoFWeight(False, Pr, gama, kesi2)
        a[i] = A
        result.append(expected_utility)
    # print('result',result)
    var = np.var(result)
    mean = np.mean(result)
    # print('mean; ',mean)
    return -var

def cal_mean(x, N, cpar):
    a = np.zeros(N)
    bn = 10 * 1e6 * np.ones(N)
    o = 1000
    dn = bn * o

    fmn = 6e10 * np.ones(N)

    gmn = 4e-8 * np.ones(N)

    fln = 6e7 * np.ones(N)

    gln = 4e-9 * np.ones(N)

    an = 0.2 * np.ones(N)

    kn = 1.2 * np.ones(N)

    lambda1 = 0.800

    lambda2 = 0.001

    lambda3 = 0.199

    gama = 0.61

    kesi2 = 0.69

    fixed_transm_rate = 1 * 1e9

    fixed_transm_power = 0.1

    bpar = 0

    kexi = 5

    e_l = dn * gln
    t_l = dn / fln
    ttt_m = bn / fixed_transm_rate
    ete_m = fixed_transm_power * bn / fixed_transm_rate
    tct_m = dn / fmn
    ece_m = dn * gmn
    e_m = ete_m + ece_m

    t_m = ttt_m + tct_m
    A = ((t_l - t_m) * lambda1 + (e_l - e_m) * lambda2) / (lambda3 * tct_m)


    PM_c = cpar * A

    result = []
    for i in range(N):

        b_replaced = np.copy(x)
        b_replaced[i] = x[i]
        u = b_replaced / bn

        e_l = dn[i] * gln[i]
        t_l = dn[i] / fln[i]

        ttt_m = bn[i] / fixed_transm_rate
        ete_m = fixed_transm_power * bn[i] / fixed_transm_rate
        tct_m = dn[i] / fmn[i]
        ece_m = dn[i] * gmn[i]
        cpro_m = tct_m * PM_c


        e_m = ete_m + ece_m

        t_m = ttt_m + tct_m


        t_po = max(u[i] * t_m, (1 - u[i]) * t_l)
        e_po = u[i] * e_m + (1 - u[i]) * e_l
        c_po = u[i] * cpro_m[i]

        A = ((t_l - t_m) * lambda1 + (e_l - e_m) * lambda2) / (lambda3 * tct_m)

        dt = -1 + 2 / (1 + np.exp(-2.0e-11 * np.sum(dn * b_replaced / bn)))

        Pr = dt ** 2

        reference_point = kexi * np.log(1 + bn[i]) * lambda3
        P_s = ((t_l - t_po) * lambda1 + (e_l - e_po) * lambda2 + (
                kexi * np.log(1 + bn[i]) - c_po) * lambda3) - reference_point
        P_surv = np.float(P_s) ** np.float(an[i])

        P_f = reference_point - ((e_l - e_po) * lambda2 + ((1 - u[i]) * kexi * np.log(1 + bn[i]) - c_po) * lambda3)
        P_fail = -kn[i] * (P_f ** an[i])

        expected_utility = P_surv * PoFWeight(True, 1 - Pr, gama, kesi2) + P_fail * PoFWeight(False, Pr, gama, kesi2)
        a[i] = A
        result.append(expected_utility)
    # print('result',result)
    mean = np.mean(result)
    return mean


def text_create(result_save_path,name):

    full_path = result_save_path + name + '.txt'
    file = open(full_path, 'w')


if __name__ == '__main__':
    result_save_path ="E:/Computation offloading algorithm based on the Best Response Dynamics/saved_runs/results/PSO"
    # ########1. different_N_vs_averageUtility############################
    # filename = 'different_N_vs_averageUtility'
    # text_create(result_save_path, filename)
    # output = sys.stdout
    # outputfile = open(result_save_path + filename + '.txt', 'w')
    # sys.stdout = outputfile

    # for i in range(10):
    #     Ns = [1,2,5,15,25,35,45,55,65,75,85,100]
    #     # Ns = [15]
    #     cpar = 0.5
    #     final_result = []
    #     # print("---i=",i)
    #     for N in Ns:
    #         bn = 10 * 1e6 * np.ones(N)
    #         # print('bn: ',bn)
    #         pso = PSO(fitness=fitness, dimension=N, time=100, size=3*N,
    #                   low=np.zeros(N), up=np.copy(bn),
    #                   v_low=-200000, v_high=200000,cpar=cpar)
    #         mean = pso.pso()
    #         # print("---N=",N)
    #         final_result.append(mean)
    #     # print("time"+str(i)+"final_result:"+str(final_result))
    #     print("time"+str(i)+"final_result:",final_result, file=outputfile)
    # outputfile.close()#


    ########2. different_ω_vs_averageUtility############################
    filename = 'different_ω-pre6_vs_averageUtility'
    text_create(result_save_path, filename)
    output = sys.stdout
    outputfile = open(result_save_path + filename + '.txt', 'w')
    sys.stdout = outputfile

    for i in range(50):
        N = 25
        # cpars = np.linspace(0.001, 0.9, 20)
        cpars = [0.001, 0.04831579, 0.09563158, 0.14294737,
         0.23757895]
        final_result =[]
        # print("---i=",i)
        for cpar in cpars:
            bn = 10 * 1e6 * np.ones(N)
            # print('bn: ',bn)
            pso = PSO(fitness=fitness, dimension=N, time=100, size=3*N,
                      low=np.zeros(N),up=np.copy(bn),
                      v_low=-200000, v_high=200000,cpar=cpar)
            mean = pso.pso()
            # print("---N=",N)
            final_result.append(mean)
        # print("time"+str(i)+"final_result:"+str(final_result))
        print("time"+str(i)+"final_result:",final_result, file=outputfile)
    outputfile.close()
