# Supplementary material for: Multi-user multi-objective computation offloading for medical image diagnosis
Source: PeerJ Comput Sci. 2023 Mar 8;9:e1239. doi: 10.7717/peerj-cs.1239 (PMC10280585; doi:10.7717/peerj-cs.1239)
Supplement: Supplemental Information 1 [file peerj-cs-09-1239-s001.zip › Computation offloading algorithm based on the Best Response Dynamics/pricing_aware_MEC_offloading4.py]

from helper_functions4 import *
from game_functions4 import *
from plots import *

from parameters4 import *


def main(params):
    expected_utility_converging = []
    expected_utility_converging_PSO = []
    pricing_converging = []
    PoF_converging = []
    Pof_weight_converging = []
    energy_converging = []
    times_converging = []
    # b_old is only used to store the previous offloading decision to find convergence

    iterations = 0
    # b_converging = [b.copy()]

    # to generate the first expected utility
    b_converging = []
    expected_utility = []
    expected_utility_PSO = []
    converged = False

    b, b_old = initialize(**params)
    b_converging = [b.copy()]
    expected_utility = np.empty_like(b)
    a = np.zeros_like(b)
    for i in range(len(b)):
        expected_utility[i] = -utility_function(b[i], i, b, a, **params)
    print("max price : ", max(a))
    expected_utility_converging.append(expected_utility.copy())
    pricing_converging.append(calculate_costs(b, **params))
    PoF_converging.append(calculate_PoF(b, **params))
    Pof_weight_converging.append(calculate_PoFweighting(b, **params))
    energy_converging.append(calculate_energy(b, **params))
    times_converging.append(calculate_times(b, **params))

    while not converged:

        # if constant offloading, just calculate the expected utility for the specified offloading amount

        if params["CONSTANT_OFFLOADING"]:
            expected_utility = np.empty_like(b)
            for i in range(len(b)):

                expected_utility[i] = -utility_function(b[i], i, b, **params)
            b_old = b.copy() # to converge
        else:
            b, expected_utility = play_offloading_game(b, a, **params)
            # b,expected_utility_DE = play_DE(b, a, **params) # 从b_PSO改成b


        # check if the game has reached a Nash equilibrium
        converged = game_converged(b, b_old, **params)

        b_old = b.copy()

        iterations += 1
        b_converging.append(b.copy())
        expected_utility_converging.append(expected_utility.copy())
        pricing_converging.append(calculate_costs(b, **params))
        PoF_converging.append(calculate_PoF(b, **params))
        Pof_weight_converging.append(calculate_PoFweighting(b, **params))
        energy_converging.append(calculate_energy(b, **params))
        times_converging.append(calculate_times(b, **params))

    # if params["GENERATE_CONVERGING_FIGURES"]: plot_b_converging(b_converging, params)
    # if params["GENERATE_CONVERGING_FIGURES"]: plot_expected_utility_converging(expected_utility_converging, params)
    # if params["GENERATE_CONVERGING_FIGURES"]: plot_pricing_converging(pricing_converging, params)
    # if params["GENERATE_CONVERGING_FIGURES"]: plot_energy_converging(energy_converging, params)
    # if params["GENERATE_CONVERGING_FIGURES"]: plot_time_converging(time_converging, params)

    # if params["GENERATE_CONVERGING_FIGURES"]: plot_PoF_converging(PoF_converging, params)
    # if params["GENERATE_CONVERGING_FIGURES"]: plot_PoF_weight_converging(Pof_weight_converging, params)
    # if params["GENERATE_CONVERGING_FIGURES"]: plot_PoF_and_PoF_weight_converging(PoF_converging, Pof_weight_converging, params)
    if params["GENERATE_CONVERGING_FIGURES"]: plot_PoF_div_PoF_weight()
    if params["GENERATE_CONVERGING_FIGURES"]: plot_expected_utility_and_time_energy_pricing_converging(expected_utility_converging, times_converging, energy_converging, pricing_converging, params)
    # if params["GENERATE_CONVERGING_FIGURES"]: plot_b_converging2(b_converging, params)
    # if params["GENERATE_CONVERGING_FIGURES"]: plot_times_converging2(times_converging, params)
    # if params["GENERATE_CONVERGING_FIGURES"]: plot_energy_converging2(energy_converging, params)
    # if params["GENERATE_CONVERGING_FIGURES"]: plot_payment_converging2(pricing_converging, params)
    # if params["GENERATE_CONVERGING_FIGURES"]: plot_expected_utility_converging2(expected_utility_converging, params)
    # if params["GENERATE_CONVERGING_FIGURES"]: plot_original(b_converging, times_converging, energy_converging, pricing_converging, expected_utility_converging, PoF_converging, params)


    results = {
        "params": params,
        "b": b,
        "expected_utility": expected_utility,
        "expected_utility_PSO":expected_utility_PSO,
        "iterations": iterations + 1,  # add 1 to show the number of iterations
        "pricing": calculate_costs(b, **params),
        "energy": calculate_energy(b, **params),
        "times": calculate_times(b, **params),
        "PoF": calculate_PoF(b, **params),
        "PoFweight": calculate_PoFweighting(b, **params),
        "b_converging": b_converging,
        "expected_utility_converging": expected_utility_converging,
        "expected_utility_converging_PSO": expected_utility_converging_PSO,
        "pricing_converging": pricing_converging,
        "PoF_converging": PoF_converging,
        "Pof_weight_converging": Pof_weight_converging,
        "energy_converging": energy_converging,
        "times_converging": times_converging,
            }


    return results
