# Supplementary material for: Multi-user multi-objective computation offloading for medical image diagnosis
Source: PeerJ Comput Sci. 2023 Mar 8;9:e1239. doi: 10.7717/peerj-cs.1239 (PMC10280585; doi:10.7717/peerj-cs.1239)
Supplement: Supplemental Information 1 [file peerj-cs-09-1239-s001.zip › Computation offloading algorithm based on the Best Response Dynamics/helper_functions4.py]

'''
Helper functions that are used in the simulation

'''

import numpy as np
from game_functions4 import *


def initialize(N, bpar, bn, **params):
    '''
    Initialize the probabilities for the simulation

    Parameters
    ----------

    N: int
        Number of users

    Returns
    -------

    b: 1-D array
        Each column represents the amount of data a user wants to offload to the MEC server.
    b_old: 1-D array
        Each column represents the amount of data a user wanted to offload on the previous round
        to the MEC server.
    '''
    bpar = np.random.rand(N)

    b = bpar * bn

    b_old = 1 * np.ones(N)

    return b, b_old


def calculate_costs(b, dn, bn, lambda3, PM_c,fmn, gmn, fixed_transm_rate, fixed_transm_power, ** params):
    '''
    Calcuate costs imposed by the MEC server to each user

    Parameters
    ----------

    b: 1-D array
        Each column represents the amount of data a user wants to offload to the MEC server.
    bn: 1-D array
        Each column represents the amount of data a user has.
    dn: 1-D array
        Each column represents the cycles each user's job needs.
    c: 1-D array
        Each column repesents the pricing factor for each user

    Returns
    -------

    costs: 1-D array
        Each column contains the cost imposed by the MEC server to each user
    '''

    u = b / bn
    tct_m = dn / fmn
    cpro_m = tct_m * PM_c
    c_po = u * cpro_m
    costs = c_po
    return costs


def calculate_PoF(b, bn, dn, **params):
    '''
    Calculate probability of failure of the MEC server

    Parameters
    ----------

    b: 1-D array
        Each column represents the amount of data a user wants to offload to the MEC server.
    bn: 1-D array
        Each column represents the amount of data a user has.
    dn: 1-D array 每
        Each column represents the cycles each user's job needs.

    Returns
    -------

    Pr: float
        The probability of failure of the MEC server
    '''

    dt = -1 + 2/(1+np.exp(-2.0e-11*np.sum(dn*b/bn)))
    PoF = dt**2

    return PoF


def calculate_PoFweighting(b, gama, kesi2, **params):
    PoF_temp = calculate_PoF(b,**params)
    return PoFWeight(False,PoF_temp,gama,kesi2)


def calculate_energy(b, dn, bn, gln, gmn, lambda2, fixed_transm_rate, fixed_transm_power, **params):
    u = b / bn

    e_l = dn * gln

    ete_m = fixed_transm_power * bn / fixed_transm_rate
    ece_m = dn * gmn

    e_m = ete_m + ece_m

    e_po = u * e_m + (1 - u) * e_l

    energy = e_po

    return energy

def calculate_times(b, dn, bn, lambda1, fln, fmn, fixed_transm_rate, ** params):

    u = b / bn

    t_l = dn / fln

    ttt_m = bn / fixed_transm_rate
    tct_m = dn / fmn


    t_m = ttt_m + tct_m


    t_po = np.empty_like(u)
    for i in range(len(u)):
        t_po[i] = max(u[i] * t_m[i], (1 - u[i]) * t_l[i])

    time = t_po

    return time
