# Supplementary material for: Multi-user multi-objective computation offloading for medical image diagnosis
Source: PeerJ Comput Sci. 2023 Mar 8;9:e1239. doi: 10.7717/peerj-cs.1239 (PMC10280585; doi:10.7717/peerj-cs.1239)
Supplement: Supplemental Information 1 [file peerj-cs-09-1239-s001.zip › Computation offloading algorithm based on the Best Response Dynamics/game_functions4.py]

'''
Game theory functions
'''

import numpy as np
from scipy.optimize import fminbound
import math
import matplotlib.pyplot as plt
import pdb
import time
# from sko.PSO import PSO
# from sko.DE import DE
# from pso_util import *


def play_offloading_game(b, a, bn, dn, an, kn, lambda1, lambda2, lambda3, kexi, fln, gln, PM_c,
                         gama, kesi2, fmn, gmn, fixed_transm_rate, fixed_transm_power, **params):
    b_new = np.empty_like(b)
    expected_utility = np.empty_like(b)

    # N = 10000
    # plt.figure(figsize=(40.0, 30.0))

    for i in range(len(b)):
        # find best response of each one based on utility
        # https://vimsky.com/examples/usage/python-scipy.optimize.fminbound.html
        # https://www.pythonheidong.com/blog/article/404146/8130b379c1d7222b5239/
        b_new[i], expected_utility[i], _, _ = fminbound(utility_function, 0, bn[i],
                                                        args=(i, b, a, dn, bn, an, lambda1, lambda2, lambda3, kn, kexi, fln, gln, PM_c,
                                                              gama, kesi2, fmn, gmn, fixed_transm_rate, fixed_transm_power),
                                                        disp=False,
                                                        full_output=True)
        b[i] = b_new[i]

    return b_new, -expected_utility


def game_converged(b, b_old, e1, **params):
    '''
    Check if the game has converged

    Parameters
    ----------

    b: 1-D array
        The offloading values the users chose on the last game
    b_old: 1-D array
        The offloading values the users chose on the previous game
    e1: float
        Error for user offloading convergence

    Returns
    -------

    convergence: Boolean
        Boolean on whether all users are sure of the selected server or not
    '''

    # e1 is the error tolerance defined in parameters
    if (np.abs(b - b_old) < e1).all():
        return True
    return False


def PoFWeight(is_surv,p,gama,kesi2):
    a = gama if is_surv else kesi2

    return (p ** a)/(((p ** a)+((1-p) ** a))**(1/a))


def utility_function(x, i, b, a, dn, bn, an, lambda1, lambda2, lambda3, kn, kexi, fln, gln, PM_c,
                     gama,kesi2,fmn, gmn, fixed_transm_rate, fixed_transm_power, **params): #修改过(所有用到该函数的地方，注意是否需要做相应的调整）
    # ATTENTION here all variables are np.arrays
    # EXCEPT from x and i which are single values

    # replace user's i offloading value

    b_replaced = np.copy(b)
    b_replaced[i] = x

    u = b_replaced / bn

    e_l = dn[i] * gln[i]
    t_l = dn[i] / fln[i]
    ttt_m = bn[i] / fixed_transm_rate
    ete_m = fixed_transm_power * bn[i] / fixed_transm_rate
    tct_m = dn[i] / fmn[i]
    ece_m = dn[i] * gmn[i]
    cpro_m = tct_m * PM_c

    e_m = ete_m + ece_m

    t_m = ttt_m + tct_m

    t_po = max(u[i] * t_m, (1-u[i]) * t_l)
    e_po = u[i] * e_m + (1-u[i]) * e_l
    c_po = u[i] * cpro_m[i]
    A = ((t_l - t_m) * lambda1 + (e_l - e_m) * lambda2) / (lambda3 * tct_m)

    print("---------------------------")
    print('比值：', A)
    print('单价：', PM_c)
    print('时间：', (t_l - t_po) * lambda1)
    print('能量：', (e_l - e_po) * lambda2)

    print('盈利：', (kexi * np.log(1+bn[i])-c_po) * lambda3)
    print('参考点', kexi * np.log(1 + bn[i]) * lambda3)
    print("---------------------------")
    dt = -1 + 2 / (1 + np.exp(-2.0e-11 * np.sum(dn * b_replaced / bn)))

    Pr = dt ** 2


    reference_point = kexi * np.log(1+bn[i]) * lambda3
    P_s = ((t_l - t_po) * lambda1 + (e_l - e_po) * lambda2 + (kexi * np.log(1+bn[i])-c_po) * lambda3)-reference_point
    P_surv = np.float(P_s) ** np.float(an[i])
    P_f = reference_point - ((e_l - e_po) * lambda2 + ((1-u[i]) * kexi * np.log(1+bn[i])-c_po) * lambda3)
    P_fail = -kn[i] * (P_f ** an[i])
    expected_utility = P_surv * PoFWeight(True, 1 - Pr,gama,kesi2) + P_fail * PoFWeight(False, Pr,gama,kesi2)
    a[i] = A
    return -expected_utility
