# Supplementary material for: Multi-user multi-objective computation offloading for medical image diagnosis
Source: PeerJ Comput Sci. 2023 Mar 8;9:e1239. doi: 10.7717/peerj-cs.1239 (PMC10280585; doi:10.7717/peerj-cs.1239)
Supplement: Supplemental Information 1 [file peerj-cs-09-1239-s001.zip › Computation offloading algorithm based on the Best Response Dynamics/saved_runs/results/individual/randomhomo_N_25_lambda1_1_lambda2_0.001_lambda3_0.1_gama_0.61_kesi2_0.69_an_0.2_kn_1.2_c_0.5_0.csv]

expected_utility_converging
-0.32329632577985123	-0.4480460060224394	-0.43034866026973695	-0.3701083179338791	-0.5123284489286477	-0.5367891770123845	-0.5094282455425811	-0.56380588680607	-0.422808590555532	-0.5339706744568599	-0.3980866720869596	-0.5614892831990694	-0.4872424726883039	-0.5122168076760938	-0.4614708880734423	-0.42071264692905386	-0.44206512640841156	-0.4001248823872827	-0.39993206015727634	-0.519153140778029	-0.4831661049358541	-0.43701059728057956	-0.5572476358391398	-0.5488660771825812	-0.5177071244174265
-0.0018474234209896862	-0.0017219049229558235	-0.001614810649686368	-0.001496916162992962	-0.0011237185352932521	-0.0006458248251894538	-0.00026844897390523653	0.06381390557243316	0.07879162158020658	0.17139922265910212	0.1518215094992732	0.3032510438323125	0.34301809518431603	0.39468832980247426	0.38242630044542536	0.33846074823043093	0.32747124655963455	0.30406862661584333	0.2654796682116698	0.3452687932527341	0.3765896222838133	0.33474755698497416	0.4663514172003811	0.5546787122010918	0.6069313951295897
0.49952846394334305	0.4147670421029217	0.3283070470865802	0.24720963711603128	0.20479077927270117	0.1671606711406053	0.1257104107788547	0.12950912778131995	0.11913231031298432	0.12964399754192157	0.11983742715396573	0.14983363707597597	0.18487724688728902	0.21644669699971764	0.23670104839975925	0.2397039421414271	0.2531890478196802	0.26888438266386516	0.2560473590856811	0.2716279887368718	0.2985284534510667	0.283363274323571	0.32643264505534897	0.33854954167303164	0.38297684009147537
0.40541337498230834	0.41785921404452386	0.39832152280085087	0.35475670182987074	0.3391330910921083	0.31461991068429196	0.27140174205041034	0.26865870817599236	0.24152230327361213	0.22653640038886436	0.19144223138732352	0.19015999684154206	0.1988438596691765	0.20457704954840283	0.20679122311659381	0.20134790719162665	0.20954947833223203	0.22582089967896712	0.21932809400994013	0.22978109693970805	0.2504831435884929	0.23687344900948992	0.26615775131835673	0.26179411779403494	0.2870552784187933
0.30855957519738375	0.333224501490505	0.3374049013511077	0.3212390766607064	0.33129301721745263	0.3320152764719623	0.31031362257816053	0.3265668587887065	0.3109164840866978	0.30155280027795517	0.26297288789596396	0.25761409084873343	0.2600564240846782	0.25486755699728814	0.24474116825006464	0.22662271985181748	0.22480643942198586	0.2327114857480016	0.21955638843949288	0.22386762320334141	0.23830006953497418	0.22024771441489055	0.2427476090159354	0.23195234059574765	0.24759466285328224
0.2607886041026519	0.27975890045025975	0.28399558256115787	0.27256992163361393	0.2876050461433446	0.2969520689454044	0.2868832289299291	0.3143869617168369	0.3112616065381798	0.3135215688613918	0.2838652679058101	0.28618622022972073	0.29480340727163856	0.2923901548128508	0.282353835923295	0.2612366651284941	0.2568216748571015	0.2614207040009534	0.2430030019856122	0.24293959179650249	0.25327884288887925	0.22988082745459082	0.2478321583207571	0.23168361857740172	0.24161534069209234
0.24869915618338556	0.2615744171658877	0.2611652571965021	0.24692038150415985	0.2589831065100612	0.2673132441434548	0.2587686942931011	0.28743081250728686	0.2883659757260397	0.2956263127636234	0.27256720373314325	0.2807530026187647	0.2952620626137272	0.2984812277747617	0.2932602950993881	0.27547550717573266	0.2739740789107171	0.28065783010407985	0.2623080194360867	0.26229927219613614	0.2726113884136999	0.24699093185964593	0.26376723905643995	0.24454119580466127	0.2519365694713689
0.2558419698681028	0.2650907265236404	0.2607433768195364	0.24281040819048627	0.25122551051186215	0.2563438205759191	0.24554059352615687	0.2716806000466625	0.27164450939407003	0.2786658826786689	0.2572406199384005	0.2667373272207878	0.2829400090223744	0.28880490491189903	0.2866578080342135	0.2721869388104371	0.2737204221895836	0.28333246675574275	0.2674158340944206	0.2695870532913597	0.2819632104345937	0.2571712414069969	0.2752086701207721	0.255757933980581	0.2632834495308919
0.2667497254696831	0.2750869665080792	0.26901223865219615	0.24893602664800196	0.2553897989864148	0.25828126064376666	0.24518597422823474	0.2690437197750475	0.26694607398960024	0.27214894430100056	0.24973880998906994	0.25821299526027064	0.27359905337285284	0.279367155643764	0.2776630414986122	0.2643139149526703	0.26689583902071	0.2778052388098369	0.2636475211779874	0.2674543287559168	0.2814751636087163	0.2583054755010429	0.2779314145951466	0.2596542127289295	0.2683932053404896
0.2728216359296939	0.28186138494629764	0.2759012394853374	0.2554749973351177	0.26169310703382054	0.2639657019476208	0.24985035174898107	0.27281468042888046	0.269444609224718	0.2733217559803225	0.24956592484840578	0.2568007655092539	0.2709721944142188	0.27572252359504434	0.2732396060640252	0.25951889159726405	0.2617530907890354	0.2725241515823702	0.2587606307872752	0.2629606727386177	0.27743127494045183	0.2551906100100426	0.2755683609136895	0.25831787914316906	0.2679880407534627
0.27337754679392445	0.2833559487125794	0.2781771854350019	0.25831313657085697	0.26510386349679194	0.2677371855343801	0.2536822772265017	0.27679852134958627	0.2731958604721135	0.27670818234322325	0.25226130745744235	0.2589091813380078	0.27244183812242184	0.2764413076050726	0.2731933149495287	0.2587683123800615	0.2603422141512014	0.2705171834095652	0.2563907942166975	0.26026891443257727	0.27445380513710904	0.2523093409876057	0.27265719821910905	0.2557559305888647	0.26568796444174747
0.2714636822671852	0.28191399100761816	0.27731189538824064	0.25803069397554756	0.2653677404551592	0.2685263173163601	0.2549120964173862	0.2784908019159881	0.27519130206947906	0.27892193893318673	0.254444210156599	0.2611023567606361	0.27459576862874246	0.2783940403681989	0.27484377087893086	0.2600097550101229	0.2612006098935822	0.2709631439583098	0.2564029181514462	0.25987889714624024	0.2736673543384742	0.25124138808205265	0.2712760636148517	0.2542537959000941	0.2640329857756383
0.2697426851927617	0.2802036484547572	0.2757557285796044	0.25671809917094124	0.2642659859065597	0.2677000292899655	0.25440952427487284	0.27829373766570864	0.27532139387852084	0.2793629068755984	0.2551251580143761	0.2620157146191767	0.27572257267376543	0.2796503548649104	0.27615602121750527	0.2612711945579568	0.2624148933672824	0.27208265298944934	0.25732136589832044	0.26060526047746946	0.2741919428943508	0.2515075553155195	0.27130708734465736	0.2540550855059843	0.263613014570902
0.26912215682047647	0.2794102458725616	0.27486253393361637	0.2557933739157823	0.2632981181594226	0.2667479750295444	0.2535435497055242	0.27749100084079115	0.2746596673447711	0.2788616106759161	0.2548237729160985	0.26189246552558454	0.2757814622696203	0.27988759197757984	0.2765527421735502	0.2617847730994911	0.263038453214809	0.27279027045019366	0.25803792494058597	0.26132563345356796	0.27490625929542867	0.252127031260604	0.2718619960817342	0.2544756576268238	0.2639179900613582
0.23406891625357565	0.22888136259530256	0.22064250274073632	0.20336908717530314	0.195335499808697	0.19213774713469298	0.17860752651725906	0.1965123964113693	0.20239893766681868	0.2030214892731368	0.18982997562920806	0.1951413938915498	0.21540510868046556	0.22196443480184794	0.2230792348555322	0.21142775879989134	0.2109365972942246	0.22096101102713542	0.20598339001985286	0.2070508561173581	0.22462245899101402	0.2066389856664605	0.22656085535843143	0.22190028178127388	0.23980854376526187
0.2110514540902559
pricing_converging
20.01991763764809	108.84230788922811	89.9746728131905	37.62480474116437	196.37527366169235	253.605188653273	176.16494363968613	342.26539902157697	78.91260035407524	262.2339395143661	53.11693230584476	314.77344284320935	164.51938912340316	218.10291174465766	125.01338401776115	73.57940993063922	91.87795694156857	59.73494039027719	55.903411937378266	213.4103636070462	157.3304599450119	82.22897918126013	313.4542801399741	271.0830559214118	210.15047205995558
1.327447054625434e-10	1.5489690802227791e-10	1.7875420263852146e-10	1.3648049284400446e-10	1.3658042683950802e-10	1.4401452254546367e-10	1.1006456899858796e-10	35.09438767148832	40.96985362295288	77.76211220467287	55.48235830473519	98.48683376740445	125.93087405521518	143.48881959091997	138.49209277351827	108.09381872746806	111.03670782054482	114.25515485447092	87.596311667365	108.0459901779115	134.9748596514894	100.96964572768775	154.02931575170464	140.78688506208002	167.88706384664508
160.43734659611184	154.5537845314225	120.02085021272946	81.2194314936815	77.15997209878144	67.88638684972332	49.011270051039844	61.74141447999003	56.94797829151089	62.534852738366844	46.10271358942825	57.71305889239555	79.25922141159353	92.10316791140139	97.29678333746989	83.79357153055095	91.82443967787003	104.31210644935544	85.26715663144643	90.65125355784883	114.0118117124158	89.38977381617616	119.51873464300733	99.94014814003701	122.52753367408324
138.75408213135591	155.36696509947515	137.9149181234889	105.87179726598985	112.33078433395592	109.40376305363097	88.41327154156563	108.15775831228822	98.36743866700738	96.2915038444237	66.35317999526872	69.38105650839248	83.81561058771676	88.22713829374041	87.81380878572912	73.42648435887374	79.60034092999584	91.48840798119258	75.89879975610387	79.98504542351304	100.05916147227116	78.21572298913844	102.81027376773291	82.77105538872061	99.4003588604063
113.95409709133553	132.07042113797183	122.42961625192355	98.54718669572216	110.4421835831917	113.77960108402138	97.58359209307818	124.91571038671042	118.70149691523834	119.25739441132475	84.32738982883329	87.2952090736078	102.69519932935891	104.19995941711296	99.77699808196613	80.3241333361379	83.96254321164731	93.59270529192644	75.9586102390461	78.42580072317264	96.3754769049568	74.03793765451886	95.95725844785822	75.60388545669689	89.04076953519915
100.60237148831325	116.11403407816154	107.89568494381771	87.34816245830241	99.57685218068272	104.86180237671041	92.11744367329482	121.4908457710878	118.79816683147877	122.71924357238892	89.24148544961108	94.38055204932493	112.72365505212471	115.41719652170053	111.0253905618835	89.36604372792237	92.80825549248863	102.14350025516491	81.99540752795305	83.40685214470294	100.89574710812118	76.47101097366993	97.46447414059493	75.53794189622721	87.42164498686586
97.08777763282832	110.43603608135187	101.37472611322673	81.14827183416496	92.1199456247571	97.00743933404794	85.33316269961567	113.72535685626292	112.29360466690315	117.52403901996988	86.60119684553428	93.0539298785883	112.85303721716855	117.18727297603132	114.18442444266466	92.96147984335097	97.38865227113712	107.68966726849636	86.81647568016814	88.32684850488552	106.59495147436655	80.70923340455002	102.12043000909426	78.66444886645567	90.20804271306166
99.17130717896049	111.54461417713095	101.25236213512528	80.13407614399286	90.04880128949658	94.02136200905392	82.05011100798974	109.0632578100215	107.42169677588033	112.4908943663634	82.95459544357031	89.58726319896387	109.35062053756857	114.36890314887815	112.27729589977616	92.13719280973606	97.3216788062402	108.44975479479697	88.07072202087548	90.145226083388	109.29986230811187	83.18254689781827	105.40236853907366	81.34554041376038	93.22569358562153
102.31427807262048	114.66813256837048	103.63832350136524	81.64350912510872	91.16333470081405	94.55201132308628	81.96125394862	108.27332342335501	106.03349107438294	110.52745642117483	81.14146101697294	87.44655186391839	106.65815709066447	111.5862511714444	109.65301620349085	90.14894447077837	95.5112662297421	106.87609433386805	87.14623422204836	89.61494024362051	109.1595237120014	83.45594944833711	106.17610899862028	82.26705664498701	94.5694714966227
104.04408768431277	116.76188743257504	105.60614904237958	83.24051190174784	92.83830043964203	96.10088414416154	83.12639347580051	109.40215418251228	106.77278960731218	110.88203114809185	81.0994588505824	87.08947107688802	105.89503078491568	110.50253814293887	108.35114308220774	88.9275850703176	94.13601538146833	105.36186643114185	85.94024253137736	88.49262008353251	107.993179822455	82.70410129432018	105.50473526846955	81.95155997948794	94.46326247887228
104.20176930729113	117.22134039142858	106.25237113684054	83.92914942142598	93.73865098659341	97.12196214488418	84.07792093488567	110.58865715209573	107.87817773785976	111.9028219052856	81.75324365730026	87.62231937166845	106.32229961040687	110.71666494726131	108.33748076781256	88.73567736905494	93.75706328035653	104.78366538364595	85.35249335702387	87.81702897339258	107.13047346454047	82.00573798909808	104.67479063310185	81.3450700359687	93.85919754651592
103.65842920317766	116.77806479905449	106.00690704778107	83.86073882975651	93.80813602869843	97.33495779400042	84.38222970305252	111.09079921524157	108.4639551464364	112.56770270437177	82.28093400078176	88.1749528238333	106.94702579328633	111.29740378503142	108.8241418078843	89.05298404479167	93.98770784186061	104.91227099643847	85.35549502616057	87.71893656753888	106.90204971730574	81.74616604580496	104.27992648094332	80.98845733988307	93.42339419739459
103.16867790902478	116.25121754952511	105.56477356599433	83.54247220651727	93.51785318352272	97.11192627324591	84.2579295669139	111.0323836172659	108.50209508793043	112.6999063397494	82.44522470733388	88.4046128583641	107.27313618249589	111.6702530555006	109.21032166013066	89.3748492168903	94.31353959535677	105.23480076959103	85.58350875940835	87.90159042399472	107.05444017941636	81.81089898764435	104.28880179302936	80.94122509277138	93.31265304146325
102.99182695589349	116.00643241684196	105.3106040259008	83.31789205770589	93.26249976351347	96.85464476977414	84.04355663077745	110.79425875205348	108.30803482750781	112.5495978353745	82.37251984137019	88.373629869426	107.29016520217739	111.74059574090822	109.32694474304348	89.50574100449595	94.48064031958472	105.4384146226492	85.76120555007164	88.0825573558516	107.26178970097864	81.9614482908936	104.44753297177829	81.04117524556119	93.39306543408617
96.45756920635759	113.32965986804948	100.94585420813874	76.5305717268155	95.45589913396275	101.40299498641126	83.75164849760215	119.83112190371072	98.45509854331974	117.28167828756602	75.37662098836908	102.27020600542751	109.39524442700686	118.61493403196623	109.97023044038131	87.81627967435772	93.7147719857044	101.01952498735822	82.3318624933162	97.28750384788567	111.78884194096017	82.77779662149412	122.86635939892732	99.5905361060035	108.7773302469138
100.28160558232022
energy_converging
57.56513857418568	136.09512611751865	132.87887083420122	92.04481249284903	251.3245091526069	311.2645011512919	249.18618028308333	362.0994060269512	108.83569117545633	283.85867883974515	106.83552104097714	409.5038583632771	202.86963357852267	251.64755439334616	155.36077629253919	132.943224624265	137.48090559773436	98.88463628351678	103.42254423070236	295.04454000336335	193.66799511702945	132.2369191770143	350.5289933463318	384.5962028656656	270.5088251969632
37.65669232580548	38.33251484755014	43.432441031674024	46.762760419237615	30.31533172806781	46.50387991571625	42.84355285930392	68.94165400396696	71.84953164685922	112.72111582396344	109.73677787172434	152.9421814836356	165.60707201642845	182.6753802850164	168.43149785767815	171.5526508943452	158.00382221853752	152.1840363178652	141.62862623213994	173.9156160486938	171.9879980669004	155.77403265323892	195.56188526953113	224.11050587828407	223.63526422245556
197.20071986732967	177.15336356413317	162.74864655639186	144.51164048902285	117.1544823281179	117.37641233979397	100.25062844850927	94.3730332312643	87.42482650220926	98.59453555163978	98.23239840137472	104.57585820849066	120.53912040531989	135.17523638448912	128.48312971756653	144.3692618345188	137.42357772977488	142.46363224914697	138.82080842264588	153.91829000109772	151.65846937996494	141.23043258724502	162.01629237581116	173.79961031350635	173.32785189575688
175.63818834736577	177.88376571481015	180.53765805508033	174.18115554226924	156.73722681786145	160.72002992978082	146.40233346619397	138.67184565889258	127.80004709160184	129.9111386889092	123.07012488840957	118.41657191230871	124.93894589422862	131.59229136805013	119.28719543178708	132.7721549523884	124.32908315902594	129.92708151669598	127.5271680789884	141.65621059094877	138.12747884174775	127.19651860379481	145.7750351035206	152.65245150858073	147.67793191472774
150.97629022823068	156.9587135415015	165.14327068448677	165.36587000006642	154.61171432014683	165.28834969289514	157.14356266778117	154.66529353359255	147.62145663694628	151.21697493190527	145.11596317773856	139.6665468490304	143.16980646269923	146.35733330211957	130.8882708133867	140.4881865724648	129.0018885143923	131.9842594874405	127.59927016605852	139.86367269044786	134.55511802367923	121.94947964407368	139.1136444624628	143.82465362026352	136.18830383137256
137.6989073586436	142.6266206664478	150.69466836273165	151.88766586896313	142.38340313341294	155.97828021702625	150.74104350861145	151.39667255505015	147.71568937578888	154.4285896136319	151.1432299336693	148.0712626235528	152.85367089961713	156.72638301189713	141.79618557173512	150.60288894698004	138.47744444901917	140.34358539685445	134.876684798706	145.58998585700067	138.93878222341826	125.00526865066851	140.57871524386525	143.74343098575315	134.39256287128313
134.20388284736927	137.52661937357286	144.21199420510717	144.42599870483426	133.9910798366566	147.77842417453274	142.7945909831067	143.9854482223123	141.3751158904925	149.60891248766694	147.90484693148912	146.49760806322536	152.97860731869062	158.3626157645735	144.85959861958324	154.62491135578279	143.38398046340788	145.76556286348753	140.68852677994863	151.24610894276677	144.4657522991931	130.32821285043715	145.10448082294565	147.59434730158813	137.48290482995495
136.2758112502292	138.522348805831	144.09034862824183	143.2053980300585	131.66012493928844	144.6609970752622	138.94914081565358	139.53603592231195	136.62603528905575	144.93958100824238	143.43219497305836	142.38540795843062	149.59653840753705	155.75735596968724	143.01019697253173	153.70282546298714	143.31223826870175	146.50863054074364	142.20053227491212	153.3365510178145	147.08891867032617	133.43454101700013	148.29464946954536	150.89664577143878	140.82972535755647
139.40128200538356	141.3279059480827	146.46230197005005	145.02202467630877	132.91446876707587	145.21498827231773	138.845062224779	138.7821386452773	135.2728281030305	143.11806717616994	141.20833819516884	139.8460714170637	146.99659164185647	153.1851132320151	140.46535162860798	151.47867820606962	141.37291839386086	144.9702074209965	141.08605373390637	152.72692414803925	146.95282121332448	133.77791764345625	149.04675452334317	152.0316766298149	142.32008447695358
141.12145999501595	143.2085252298095	148.41857436999265	146.94404296693443	134.7995472357157	146.8319919799338	140.20979431271138	139.85947171233482	135.99348793485416	143.44701201049247	141.15682143996113	139.42249805811431	146.25968738686322	152.1833447787913	139.20288491983206	150.11240865763418	139.89974518595704	143.48988604802062	139.6322196632034	151.4366831595563	145.82172512318152	132.8336430481986	148.3941538105288	151.64307962097052	142.2022900282797
141.27826364287608	143.62120777839175	149.06100248228122	147.77282919560832	135.8128404577453	147.8979845459261	141.32432182265234	140.99184596146358	137.07100775773813	144.3940164668526	141.95870559834052	140.05456886737747	146.67227467832276	152.38128046094846	139.1896361501887	149.897731758888	139.4938104554768	142.92463205491677	138.92368262989493	150.6600105372906	144.9850904075334	131.956542101873	147.58741616752354	150.89606640746172	141.5323328327677
140.7379488696993	143.22305580731356	148.81697951754393	147.6904959583813	135.89104191209645	148.12034931961225	141.68075976924013	141.47108011113485	137.64201693731587	145.0108373728469	142.60593160087166	140.71010905913064	147.27553442563004	152.91810693801153	139.66156644163163	150.25268579486692	139.74087766433038	143.05035793604645	138.92730116963583	150.54724160807393	144.7635697996675	131.6305358592776	147.2035932450722	150.45682681424574	141.0489914336351
140.2509245226837	142.74983942800924	148.37744180981397	147.30745700559447	135.56434511551652	147.88750722239934	141.53516657600835	141.41532945513916	137.67919532006465	145.1334848703554	142.80743844777203	140.98253444793875	147.59043922133122	153.2627633434795	140.03605701148112	150.6127391773311	140.08990970465769	143.3656656356069	139.20217382136974	150.75722401833852	144.91135490611273	131.71183641462062	147.2122203848212	150.39865089051747	140.92617047469267
140.07505827996792	142.52997240905958	148.12476450391074	147.03717121771672	135.2769593960392	147.61890857481887	141.284070790564	141.18806793759026	137.49002757738606	144.99404118665362	142.7182640288282	140.9457820681651	147.60688310089236	153.32778709174391	140.1491500289536	150.75916083133268	140.26890854713284	143.56472017553006	139.41638893621615	150.96526710741875	145.112438167434	131.90091699110738	147.36651310695996	150.5217594195608	141.01535436562952
133.5771834367704	140.12568423085938	143.7856402151077	138.86852304056035	137.7455053671677	152.36732888652196	140.94215775201423	149.8126659269487	127.88549694562855	149.38407043064822	134.13761118067023	157.43006138426725	149.6396289598528	159.68232473744067	140.77296410410736	148.86925064784677	139.44850788228638	139.24477813763346	135.28228435273772	161.54745183791792	149.50267944567946	132.92619980300043	165.27031052373306	173.3689934305465	158.07775669514493
146.38780237420366
times_converging
157.13318018631915	135.97871475368007	152.80326576856805	136.3998983922912	64.36036632506386	42.98661776984816	51.15113445464359	19.021394986061658	138.6613920736846	61.08118944078221	122.8453893142825	11.133403902451063	106.95237494395765	94.79947323799249	125.18170389494857	127.27718393823345	108.69916642059515	147.44341965992402	129.77142915949642	62.75472923626982	109.34920436585226	100.01446490795625	21.467634445423734	21.64801110913656	62.92836382866401
167.12776225144572	190.29797716786507	197.72133681871892	155.19734238333777	162.43902284111027	169.618419445566	139.1542235013221	172.34754128883773	157.6019761172927	153.1540273411391	121.66353626238957	119.180244109915	126.21517694911626	132.04070305036183	118.45339430287454	110.03860104095556	99.13190219478818	120.2267026572959	113.93798188856853	115.38523681634985	120.50886878856932	90.65031746192136	101.0527616047903	86.7511246526673	84.03578253486977
87.03231651095676	113.1657687290716	137.8033075689673	114.61991679952469	123.90185744780625	135.7209447066913	114.6706737469099	159.04652726079914	149.62587951868153	160.75419595742406	126.34994866237872	139.54894634904042	149.51295875126627	157.68820217575927	139.0172925701053	122.17561396776799	108.72589122148015	125.19031362700676	115.10160382790593	124.07407335322196	130.97338672616974	96.43643119042493	118.28048372734514	107.16039481141533	106.68948312704073
97.85729441829558	112.75993969509719	128.87004903451137	102.30353487963542	106.3359697049883	114.99021684788441	94.98742818085441	135.8775469133675	128.94975989449264	143.90571177057308	116.23207749024138	133.72015149510273	147.23847831575281	159.62279798178264	143.75100926315417	127.35356421643874	114.83021312545168	131.59195704615075	119.78193872514548	129.4019458569429	137.9383929189434	102.01976832812215	126.6213667784933	115.73901525326316	118.23978119623796
110.23823874505541	124.38640287224868	136.60077889385258	105.96292814156769	107.27922198352816	112.80524477940136	90.40640019987055	127.51272042728564	118.79923120642766	132.4430686654353	107.25150707411902	124.77106496618329	137.81407369104926	151.65047686874493	137.7792175468825	123.90846120479979	112.65186955291874	130.54148310802552	119.75205802202326	130.1808034285267	139.77724685579255	104.10728201256566	130.04239997583517	119.32012646161992	123.41362303142199
116.90384644967429	132.34965900576876	143.85655586669313	111.5579878981893	112.7058578663955	117.2581383628712	93.13701127486816	129.22226095591213	118.75097469284378	130.71520440946392	104.79624577681605	121.23155355776282	132.80802055156502	146.05175291709452	132.16423851666084	119.39238437566817	108.2346052338163	126.2728908262618	116.73613608450641	127.6927208246479	137.52077877150955	102.89154844988255	129.28999615361502	119.35307548135249	124.22225492420921
118.65844391357243	135.18334260875017	147.11201524109202	114.65546833855304	116.43017286356444	121.18003029414359	96.5260946549638	133.0984486346707	121.99797753156983	133.3082140499606	106.11543020535873	121.89427296655907	132.74343493525316	145.16827605476976	130.58731016640857	117.59660615757576	105.94730234454218	123.50422126883939	114.3275799401337	125.23513580514687	134.67580000248893	100.77383616608876	126.96573758304086	117.79090111402459	122.83065718102692
117.61827944281995	134.6300913440617	147.17310303047208	115.16216297293559	117.46459563006438	122.67105795653183	98.16614110458046	135.42556172161284	124.42997808009484	135.82033700433763	107.93740518913322	123.6260601649734	134.4917882709408	146.5749749155291	131.5393116897707	118.00830494818135	105.98074673968226	123.12478242576337	113.70097134737203	124.32683889401696	133.32553891347155	99.53799579862613	125.32739006174855	116.45128072246895	121.32356574735006
116.04920802635596	133.07125619585636	145.981959136074	114.40804658306836	116.90794744525952	122.40609066997601	98.2105295938371	135.81986193505836	125.12295444644369	136.80032026948555	108.843313239764	124.69546107026427	135.83582522577552	147.96384635774854	132.84930113851962	119.00135640136594	106.88480857474104	123.9103602494063	114.1628359586905	124.59172171921841	133.3955943634521	99.40138476673792	124.94113792678559	115.99084066933398	120.65244895353884
115.18563184017296	132.02633880935983	144.99956126007083	113.6101801102974	116.0713941139181	121.63269736149924	97.62848486096418	135.25639968199974	124.75390509702542	136.62334635519682	108.86429905312619	124.87384220491836	136.21676631424683	148.50474694073864	133.49917091227306	119.61137714360581	107.57156463338568	124.66626909369465	114.76533702379022	125.15233132349339	133.9778201251372	99.7770606774	125.2762884716863	116.1484801080153	120.7054924325862
115.106912139645	131.79704244177108	144.6769476951013	113.26613512998772	115.62171849849075	121.12284601512242	97.15314990508583	134.66415001917042	124.20210801876411	136.11385337034392	108.53764433238533	124.6076557091063	136.0034801908013	148.39787241746052	133.50599087423387	119.7072274545967	107.76080112918665	124.95490945277935	115.05897047607584	125.48979551452916	134.40847344346747	100.1260118176809	125.69059779641731	116.45151574901331	121.00717779096118
115.37816486696192	132.01826527038392	144.79949077359126	113.30031322803107	115.58701453881928	121.01649163436262	97.00113264745559	134.41350297047828	123.90969465405394	135.78200073501145	108.27399100178417	124.33158545882821	135.69162634654268	148.10801526187387	133.26305913623597	119.54874531266734	107.64562465050629	124.89070899790728	115.05747087299737	125.53879360507736	134.52250001094274	100.25571211109516	125.88771443922663	116.6296990117386	121.2248290441929
115.6226643494044	132.28119569288603	145.0202171461097	113.4593200073549	115.73199486619775	121.12785719219528	97.06322670387296	134.44266144634554	123.89065563264609	135.716015787242	108.19190537618127	124.2168578704721	135.52883698167417	147.92191951285224	133.07028565539161	119.38798638199492	107.48291474845956	124.72970079852503	114.94355755319438	125.44755626494172	134.44642840490002	100.22336700690701	125.8832838731377	116.65329883302536	121.2801359880734
115.71095399156826	132.40335910631583	145.14710624838443	113.57152079611222	115.85952986540772	121.25632467543369	97.17031657202864	134.5615228185871	123.98752828918059	135.7910371645449	108.22823137740345	124.23233554645608	135.52033635308334	147.88681021865233	133.01206967776062	119.32261110801892	107.39947001914963	124.62805591926396	114.854782061234	125.35716155970253	134.3429218540374	100.14814204785705	125.80404508457431	116.60335825455054	121.23997599833257
118.97306408087483	133.7392395495083	147.32612103444333	116.96248254720618	114.764047427901	118.9852126936805	97.3161391000898	130.05072150429905	128.90600108951438	133.42918016578147	111.72363745395455	117.29024538371665	134.46951270150183	144.45570485081146	132.69095395323	120.16643026084787	107.78192004205025	126.83398393791742	116.5680466386524	120.75920315729184	132.08306825319528	99.74023733880469	116.60934556586571	107.33508015940181	113.55668369846468
121.70065050356021
PoF_converging
0.6774688631521316	0.2696617637976108	0.33674981138666005	0.3687260344853938	0.382560292467361	0.38469541451855266	0.3810165090986224	0.3770078578944068	0.37521459866529333	0.37535652549985016	0.37616308877882654	0.37674435269097567	0.37689197901739946	0.3767847676933405
Pof_weight_converging
0.5713434940548762	0.3071454757813915	0.35157638414183945	0.3719817706171802	0.3807111883544766	0.3820542440936351	0.3797394471464947	0.3772135056721721	0.376082230803039	0.37617179532608525	0.3766806871574507	0.37704732537780633	0.37714042850335794	0.3770728143562541
